# Supplementary material for: 7-Chloro-11a-phenyl-2,3,5,10,11,11a-hexa­hydro-1H-pyrrolo[2,1-c][1,4]benzodiazepine-5,11-dione
Source: Acta Crystallogr Sect E Struct Rep Online. 2008 Feb 13;64(Pt 3):o587. doi: 10.1107/S160053680800408X (PMC2960833; doi:10.1107/S160053680800408X)
Supplement: Supplementary file 2 [file e-64-0o587-Isup2.hkl]

# 
# h,k,l, Fc-squared, Fo-squared, sigma(Fo-squared) and status flag 
# 
data_I
_shelx_title ' MAN1 in P-1' 
_shelx_refln_list_code          4 
_shelx_F_calc_maximum      100.77 
_exptl_crystal_F_000       340.00 
_reflns_d_resolution_high  0.7115 
 
loop_ 
 _symmetry_equiv_pos_as_xyz 
 'x, y, z' 
 '-x, -y, -z' 
 
_cell_length_a     8.9749 
_cell_length_b     9.2184 
_cell_length_c     9.9119 
_cell_angle_alpha  86.900 
_cell_angle_beta   71.350 
_cell_angle_gamma  88.270 
 
_shelx_F_squared_multiplier     1.000 
 
loop_ 
 _refln_index_h 
 _refln_index_k 
 _refln_index_l 
 _refln_F_squared_calc 
 _refln_F_squared_meas 
 _refln_F_squared_sigma 
 _refln_observed_status 
   1   0   0      536.22      546.74      4.00 o 
   2   0   0     1706.54     1737.87      9.81 o 
   3   0   0      216.14      205.78      4.57 o 
   4   0   0      719.91      749.60      6.77 o 
   5   0   0        1.52        2.64      1.52 o 
   6   0   0      413.90      411.16      8.53 o 
   7   0   0        1.84        1.77      1.04 o 
   8   0   0        1.36        1.68      1.81 o 
   9   0   0       36.05       31.81      3.14 o 
  10   0   0        2.50        3.47      1.81 o 
  11   0   0       11.01       12.58      1.91 o 
 -11   1   0        0.06       -2.37      3.33 o 
 -10   1   0        0.23        1.76      2.62 o 
  -9   1   0       78.74       77.92      2.02 o 
  -8   1   0       33.05       33.38      2.43 o 
  -7   1   0       87.48       88.55      4.33 o 
  -6   1   0       23.38       25.27      2.05 o 
  -5   1   0      202.49      190.48      3.60 o 
  -4   1   0        1.54        1.76      0.71 o 
  -3   1   0      575.62      584.66      7.34 o 
  -2   1   0     4787.12     4973.93     58.02 o 
  -1   1   0      836.20      849.79      5.72 o 
   0   1   0     1115.10     1099.14      5.81 o 
   1   1   0     3059.17     2900.81     10.29 o 
   2   1   0       71.75       70.97      2.10 o 
   3   1   0      275.25      251.89      5.05 o 
   4   1   0        4.86        3.04      0.61 o 
   5   1   0       71.45       78.56      1.58 o 
   6   1   0        1.88       -0.52      1.33 o 
   7   1   0       85.66       85.67      1.72 o 
   8   1   0        0.51        2.14      1.67 o 
   9   1   0       22.63       24.30      1.48 o 
  10   1   0       69.39       75.36      2.16 o 
  11   1   0        0.81        0.03      1.58 o 
 -11   2   0        4.34        6.84      1.65 o 
 -10   2   0        0.15       -0.19      1.35 o 
  -9   2   0        5.54        8.89      1.27 o 
  -8   2   0       11.26       12.62      1.21 o 
  -7   2   0       34.74       37.95      1.35 o 
  -6   2   0        7.88        9.68      1.38 o 
  -5   2   0      175.66      176.07      3.67 o 
  -4   2   0      327.48      321.63      9.05 o 
  -3   2   0      929.27      991.26     10.19 o 
  -2   2   0      671.36      646.96      7.24 o 
  -1   2   0     5651.79     5629.28     60.02 o 
   0   2   0       71.40       77.76      1.55 o 
   1   2   0     4105.48     4068.41     15.34 o 
   2   2   0       46.74       52.78      1.62 o 
   3   2   0      203.29      210.92      4.86 o 
   4   2   0       83.24       92.68      1.95 o 
   5   2   0      653.55      692.75      7.81 o 
   6   2   0      376.99      390.21      6.77 o 
   7   2   0      577.35      564.75      8.86 o 
   8   2   0      305.57      306.89      7.05 o 
   9   2   0        1.82        3.00      1.21 o 
  10   2   0        0.11       -0.05      1.35 o 
  11   2   0        2.89        0.40      1.68 o 
 -11   3   0        0.76       -0.79      1.71 o 
 -10   3   0        0.66        0.86      1.38 o 
  -9   3   0        0.12       -0.29      1.21 o 
  -8   3   0       11.06       11.88      1.71 o 
  -7   3   0       77.16       75.93      1.68 o 
  -6   3   0       65.58       67.91      1.48 o 
  -5   3   0      729.85      728.99     11.72 o 
  -4   3   0       88.08       79.85      2.91 o 
  -3   3   0      107.80      118.80      3.72 o 
  -2   3   0      375.73      400.98      6.48 o 
  -1   3   0       12.51        9.53      0.76 o 
   0   3   0      951.24     1019.19     15.00 o 
   1   3   0        0.69        2.57      0.67 o 
   2   3   0      337.02      313.53      5.91 o 
   3   3   0       14.94       20.96      1.05 o 
   4   3   0      493.67      524.51      6.40 o 
   5   3   0       21.83       21.91      1.01 o 
   6   3   0      376.62      377.73      6.77 o 
   7   3   0       48.00       44.14      2.57 o 
   8   3   0       11.87        8.50      2.05 o 
   9   3   0       18.26       17.91      1.48 o 
  10   3   0        0.67        1.71      1.31 o 
  11   3   0        1.17        1.43      1.62 o 
 -11   4   0        1.25        1.95      2.72 o 
 -10   4   0       22.88       30.33      1.78 o 
  -9   4   0        5.36        3.00      2.00 o 
  -8   4   0        0.17       -1.15      1.15 o 
  -7   4   0        0.72        0.62      1.01 o 
  -6   4   0        7.94        6.78      1.01 o 
  -5   4   0        0.51        0.88      0.84 o 
  -4   4   0       47.55       53.59      1.15 o 
  -3   4   0      509.19      489.01      8.76 o 
  -2   4   0        9.80        7.05      0.95 o 
  -1   4   0      313.70      286.76      6.00 o 
   0   4   0        0.14        0.62      0.54 o 
   1   4   0     1219.89     1281.26     12.10 o 
   2   4   0       13.42       18.10      1.05 o 
   3   4   0       35.91       28.01      1.24 o 
   4   4   0       90.15       96.80      2.02 o 
   5   4   0       10.12       10.91      0.94 o 
   6   4   0      346.35      321.68     10.15 o 
   7   4   0        4.11        4.43      1.15 o 
   8   4   0       27.35       28.18      1.48 o 
   9   4   0        4.85        5.54      1.31 o 
  10   4   0        7.76        9.47      1.51 o 
  11   4   0        0.02        0.48      1.91 o 
 -10   5   0        0.26       -1.51      1.51 o 
  -9   5   0       11.29       13.66      1.45 o 
  -8   5   0       25.16       25.82      2.43 o 
  -7   5   0        0.01       -0.19      1.08 o 
  -6   5   0      118.52      113.84      3.33 o 
  -5   5   0       37.88       34.53      1.28 o 
  -4   5   0       89.88       89.46      2.57 o 
  -3   5   0       65.90       67.16      1.81 o 
  -2   5   0       31.99       26.29      1.33 o 
  -1   5   0       10.32       13.62      1.05 o 
   0   5   0     1086.27     1104.09      8.93 o 
   1   5   0      291.89      308.95      7.15 o 
   2   5   0       95.79      128.04      3.81 o 
   3   5   0       24.03       25.72      1.33 o 
   4   5   0      142.35      143.63      3.03 o 
   5   5   0      201.13      193.98      4.26 o 
   6   5   0      163.32      162.27      3.40 o 
   7   5   0        0.03       -1.11      1.11 o 
   8   5   0        3.03       -1.31      1.31 o 
   9   5   0        1.10        0.67      1.35 o 
  10   5   0        1.90        0.40      1.54 o 
  11   5   0        0.02        0.05      1.68 o 
 -10   6   0        1.24        2.70      3.91 o 
  -9   6   0        0.07       -3.33      3.33 o 
  -8   6   0       49.35       51.56      1.85 o 
  -7   6   0       32.61       31.46      1.62 o 
  -6   6   0       22.83       21.99      1.33 o 
  -5   6   0        7.08        8.54      1.01 o 
  -4   6   0        0.03       -1.05      1.33 o 
  -3   6   0      390.38      372.50      9.53 o 
  -2   6   0       27.54       30.30      1.62 o 
  -1   6   0       12.48       13.62      1.24 o 
   0   6   0       35.33       30.78      1.04 o 
   1   6   0      118.99      116.51      3.33 o 
   2   6   0        7.98        6.19      1.14 o 
   3   6   0        9.20        6.67      1.33 o 
   4   6   0        0.78        0.09      1.10 o 
   5   6   0       11.36       10.36      1.15 o 
   6   6   0       18.07       17.32      1.71 o 
   7   6   0        4.91        5.72      1.21 o 
   8   6   0       13.16       14.07      1.45 o 
   9   6   0        8.10        4.51      2.43 o 
  10   6   0        2.29        1.67      3.95 o 
  -9   7   0       23.79       22.31      1.85 o 
  -8   7   0       91.40       92.18      2.36 o 
  -7   7   0       29.73       25.35      3.24 o 
  -6   7   0        1.54        0.67      1.15 o 
  -5   7   0       34.04       29.58      1.41 o 
  -4   7   0        7.02        4.67      1.52 o 
  -3   7   0       36.89       33.53      1.91 o 
  -2   7   0       38.02       37.63      1.81 o 
  -1   7   0        0.08        0.00      1.33 o 
   0   7   0       21.26       23.57      2.05 o 
   1   7   0      201.96      214.16      6.38 o 
   2   7   0       21.65       19.05      1.62 o 
   3   7   0        0.04       -0.19      1.33 o 
   4   7   0        1.04        2.39      1.04 o 
   5   7   0        0.55        1.76      1.48 o 
   6   7   0        0.24        0.10      1.67 o 
   7   7   0        0.00        0.61      1.24 o 
   8   7   0        4.18        5.19      1.41 o 
   9   7   0        0.06        4.02      1.51 o 
  10   7   0        0.07        2.33      1.65 o 
  -9   8   0       24.07       23.22      2.05 o 
  -8   8   0        8.81       10.84      1.68 o 
  -7   8   0        2.63        0.71      1.41 o 
  -6   8   0       20.76       20.00      1.51 o 
  -5   8   0       58.59       60.92      1.78 o 
  -4   8   0        6.27        5.43      1.62 o 
  -3   8   0       88.81       86.50      2.57 o 
  -2   8   0        1.38        2.29      1.52 o 
  -1   8   0       62.61       62.40      2.29 o 
   0   8   0        2.20        1.10      1.48 o 
   1   8   0        0.57        0.95      1.33 o 
   2   8   0       11.33        9.05      1.62 o 
   3   8   0       26.14       22.96      1.71 o 
   4   8   0        2.35        1.22      1.11 o 
   5   8   0       33.40       35.58      2.29 o 
   6   8   0       39.41       39.18      1.68 o 
   7   8   0        9.00        9.30      1.48 o 
   8   8   0        0.00        1.35      1.51 o 
   9   8   0        1.13        1.24      1.62 o 
  -8   9   0        5.68        9.40      1.65 o 
  -7   9   0        3.67        5.52      1.51 o 
  -6   9   0        6.94        6.67      1.38 o 
  -5   9   0        3.39        1.41      1.31 o 
  -4   9   0       19.86       20.01      2.00 o 
  -3   9   0        5.27        3.91      1.71 o 
  -2   9   0       79.08       79.83      2.86 o 
  -1   9   0      231.38      224.74      6.48 o 
   0   9   0       51.29       52.45      4.19 o 
   1   9   0        5.35        2.76      1.62 o 
   2   9   0       21.13       15.53      1.91 o 
   3   9   0       45.01       42.97      2.29 o 
   4   9   0       11.62       10.67      1.35 o 
   5   9   0        1.48        1.39      2.00 o 
   6   9   0        7.40        5.41      1.41 o 
   7   9   0       33.19       40.72      3.52 o 
   8   9   0        5.36        7.12      1.71 o 
  -7  10   0        2.48        3.95      1.62 o 
  -6  10   0        3.24        3.02      1.51 o 
  -5  10   0       15.34       12.56      1.51 o 
  -4  10   0       34.41       35.53      2.48 o 
  -3  10   0       13.51       13.62      2.00 o 
  -2  10   0      125.03      128.04      3.91 o 
  -1  10   0       45.60       48.11      2.57 o 
   0  10   0       10.96        9.22      1.41 o 
   1  10   0        1.79        3.24      1.71 o 
   2  10   0        3.24        0.38      1.81 o 
   3  10   0       34.82       28.29      2.19 o 
   4  10   0        3.49        4.02      1.31 o 
   5  10   0        3.95        2.59      1.48 o 
   6  10   0        1.55        2.50      1.58 o 
   7  10   0        6.89        6.34      6.29 o 
  -6  11   0        1.14        4.72      1.55 o 
  -5  11   0        8.38        8.19      1.72 o 
  -4  11   0        0.00        1.05      2.10 o 
  -3  11   0        8.87       10.77      2.19 o 
  -2  11   0       51.36       48.59      2.95 o 
  -1  11   0       21.48       23.25      2.29 o 
   0  11   0        4.95        7.19      3.43 o 
   1  11   0        0.25       -1.33      1.71 o 
   2  11   0        0.03       -0.86      1.91 o 
   3  11   0        6.85        3.33      2.10 o 
   4  11   0        3.57        4.30      1.45 o 
   5  11   0        0.92        0.05      1.62 o 
   6  11   0       16.62       24.91      1.95 o 
  -4  12   0       13.83       17.34      2.57 o 
  -3  12   0        8.72       14.77      2.38 o 
  -2  12   0        0.03        4.48      2.29 o 
  -1  12   0       13.69       14.19      2.38 o 
   0  12   0        2.98        3.67      1.55 o 
   1  12   0        1.58       -1.05      2.19 o 
   2  12   0        0.25       -0.29      2.29 o 
   3  12   0        1.48        2.00      2.19 o 
   4  12   0       29.02       29.08      2.12 o 
  -4 -12   1       20.41       24.37      2.05 o 
  -3 -12   1        5.83        8.19      2.48 o 
  -2 -12   1        1.47        4.00      2.38 o 
  -1 -12   1        4.52        5.14      2.29 o 
   0 -12   1        2.45        2.31      1.62 o 
   1 -12   1       11.32       17.24      2.29 o 
   2 -12   1       36.40       35.73      2.95 o 
   3 -12   1       52.73       55.83      3.33 o 
   4 -12   1       10.94       12.67      2.57 o 
  -6 -11   1       21.99       26.92      2.02 o 
  -5 -11   1        0.97       -0.95      2.52 o 
  -4 -11   1        1.56        0.90      2.10 o 
  -3 -11   1       13.65       16.77      2.38 o 
  -2 -11   1       20.67       23.82      2.29 o 
  -1 -11   1        0.75        2.76      1.91 o 
   0 -11   1       46.36       41.72      1.95 o 
   1 -11   1        3.95        2.86      2.10 o 
   2 -11   1        0.03        2.57      1.91 o 
   3 -11   1        9.27       11.15      2.10 o 
   4 -11   1        0.07        2.29      2.10 o 
   5 -11   1        3.20        3.91      1.58 o 
   6 -11   1        0.21        0.72      1.58 o 
  -7 -10   1        4.32       10.68      1.61 o 
  -6 -10   1        0.08        1.62      1.55 o 
  -5 -10   1        7.13       11.49      1.62 o 
  -4 -10   1        9.71        5.51      2.52 o 
  -3 -10   1       34.41       29.72      2.29 o 
  -2 -10   1       12.90       14.39      2.00 o 
  -1 -10   1        0.05       -1.33      1.71 o 
   0 -10   1       16.73       16.13      1.38 o 
   1 -10   1        9.26       10.19      1.91 o 
   2 -10   1        0.33       -1.81      1.81 o 
   3 -10   1       11.96       17.34      2.00 o 
   4 -10   1       18.23       16.29      2.19 o 
   5 -10   1        5.25        2.64      1.45 o 
   6 -10   1        0.92        3.17      1.45 o 
   7 -10   1        0.38        0.15      2.57 o 
  -8  -9   1        2.65        1.71      1.68 o 
  -7  -9   1       14.01       15.79      1.72 o 
  -6  -9   1        0.56       -0.69      1.38 o 
  -5  -9   1        6.05        5.56      1.43 o 
  -4  -9   1        3.24       -0.37      5.05 o 
  -3  -9   1       24.23       18.29      2.19 o 
  -2  -9   1       26.80       17.43      2.00 o 
  -1  -9   1       19.97       17.05      1.91 o 
   0  -9   1       18.87       19.87      3.24 o 
   1  -9   1       71.39       64.50      2.48 o 
   2  -9   1       10.41        7.81      1.91 o 
   3  -9   1        0.95       -0.48      1.71 o 
   4  -9   1       12.27       14.10      1.91 o 
   5  -9   1        7.67        6.14      1.35 o 
   6  -9   1        0.23        0.29      1.28 o 
   7  -9   1        0.57        0.91      1.48 o 
   8  -9   1       12.22       12.49      1.78 o 
  -9  -8   1        0.13       -0.88      1.68 o 
  -8  -8   1        0.11        1.62      1.55 o 
  -7  -8   1        1.17        2.93      1.38 o 
  -6  -8   1        3.24        7.07      1.31 o 
  -5  -8   1       18.29       20.44      1.48 o 
  -4  -8   1        0.38        1.48      1.08 o 
  -3  -8   1        1.58        0.76      1.52 o 
  -2  -8   1        1.34       -1.43      1.43 o 
  -1  -8   1        5.33        5.05      1.43 o 
   0  -8   1        0.28        0.91      1.57 o 
   1  -8   1       53.70       53.54      2.19 o 
   2  -8   1       31.01       28.58      1.91 o 
   3  -8   1       28.15       26.01      1.91 o 
   4  -8   1      116.55      125.66      3.62 o 
   5  -8   1       24.15       23.35      1.41 o 
   6  -8   1        1.15       -0.96      1.71 o 
   7  -8   1        1.01        1.76      1.31 o 
   8  -8   1        5.55        5.57      1.58 o 
   9  -8   1        9.52        8.87      1.75 o 
  -9  -7   1        0.23       -1.36      1.71 o 
  -8  -7   1        1.97        0.22      1.67 o 
  -7  -7   1       13.47       13.91      1.45 o 
  -6  -7   1        0.05       -1.00      1.21 o 
  -5  -7   1       22.30       19.63      1.35 o 
  -4  -7   1      140.25      129.83      2.80 o 
  -3  -7   1       16.94       16.10      1.71 o 
  -2  -7   1       11.85       13.43      1.43 o 
  -1  -7   1       80.32       88.88      2.57 o 
   0  -7   1        0.67        1.62      0.88 o 
   1  -7   1      123.25      116.32      3.52 o 
   2  -7   1        1.68        0.67      1.33 o 
   3  -7   1        5.90        6.19      1.43 o 
   4  -7   1       90.65       87.93      2.67 o 
   5  -7   1       13.15       13.05      2.05 o 
   6  -7   1        6.12        6.07      1.18 o 
   7  -7   1        8.67        6.21      1.28 o 
   8  -7   1        0.42       -0.63      1.38 o 
   9  -7   1        3.80        1.33      2.29 o 
  10  -7   1        2.64        3.78      3.05 o 
 -10  -6   1        3.77        4.19      3.62 o 
  -9  -6   1       15.12       16.54      1.68 o 
  -8  -6   1        8.57        5.90      1.45 o 
  -7  -6   1       58.46       61.46      1.95 o 
  -6  -6   1       14.77       13.03      1.67 o 
  -5  -6   1      266.35      249.56      8.05 o 
  -4  -6   1       98.88      100.89      4.10 o 
  -3  -6   1        0.88        0.95      1.33 o 
  -2  -6   1        0.07       -0.10      1.14 o 
  -1  -6   1       11.97       12.77      1.24 o 
   0  -6   1      241.12      279.78      7.86 o 
   1  -6   1        3.92        1.62      1.14 o 
   2  -6   1      228.07      224.55      6.19 o 
   3  -6   1       16.86       17.34      1.43 o 
   4  -6   1      181.68      169.29      4.95 o 
   5  -6   1       17.56       16.68      1.18 o 
   6  -6   1        1.27        2.24      1.01 o 
   7  -6   1        5.75        3.56      1.33 o 
   8  -6   1        3.54        4.57      1.28 o 
   9  -6   1        1.64        2.54      2.48 o 
  10  -6   1        0.01        1.09      1.91 o 
 -10  -5   1        1.80        3.48      1.62 o 
  -9  -5   1        0.16       -0.78      1.38 o 
  -8  -5   1       13.72       14.47      1.41 o 
  -7  -5   1        0.82        1.81      1.15 o 
  -6  -5   1        0.41        2.48      1.01 o 
  -5  -5   1      231.32      221.83      4.95 o 
  -4  -5   1        7.29        6.86      0.94 o 
  -3  -5   1       64.89       70.40      2.00 o 
  -2  -5   1      113.28      131.47      4.00 o 
  -1  -5   1      140.94      132.99      3.81 o 
   0  -5   1       27.18       32.02      0.94 o 
   1  -5   1       92.92      105.46      3.14 o 
   2  -5   1        0.11        1.05      0.86 o 
   3  -5   1      146.08      139.47      4.29 o 
   4  -5   1      186.91      189.11      5.81 o 
   5  -5   1        0.45       -2.20      2.76 o 
   6  -5   1       12.82       14.01      1.15 o 
   7  -5   1       20.20       23.88      1.43 o 
   8  -5   1        1.32       -0.06      1.24 o 
   9  -5   1        0.02        1.14      1.24 o 
  10  -5   1        5.67        5.45      1.58 o 
  11  -5   1       10.01        8.63      2.81 o 
 -11  -4   1        5.54        6.19      1.81 o 
 -10  -4   1        7.84       12.16      1.72 o 
  -9  -4   1       32.71       32.40      1.75 o 
  -8  -4   1        8.91       10.30      1.86 o 
  -7  -4   1       96.03       85.56      1.89 o 
  -6  -4   1      103.45      102.63      2.16 o 
  -5  -4   1        7.31        6.14      1.04 o 
  -4  -4   1       37.40       34.59      1.08 o 
  -3  -4   1        1.65        3.43      0.95 o 
  -2  -4   1       63.11       63.45      2.00 o 
  -1  -4   1     2469.76     2675.21     18.01 o 
   0  -4   1     1685.35     1697.70      9.87 o 
   1  -4   1      584.19      620.38      8.67 o 
   2  -4   1       60.03       68.02      1.91 o 
   3  -4   1       36.73       31.25      1.24 o 
   4  -4   1       58.83       66.53      3.33 o 
   5  -4   1        3.56        6.55      1.05 o 
   6  -4   1       12.69       11.98      1.08 o 
   7  -4   1       73.70       72.69      1.75 o 
   8  -4   1        0.05        0.19      1.11 o 
   9  -4   1       13.90       14.34      1.41 o 
  10  -4   1        0.52        1.29      3.86 o 
  11  -4   1        0.26       -0.52      2.38 o 
 -11  -3   1        5.02        2.12      1.95 o 
 -10  -3   1        0.16       -0.40      1.48 o 
  -9  -3   1       21.37       18.19      1.58 o 
  -8  -3   1       41.57       40.73      1.62 o 
  -7  -3   1       13.30       12.32      1.62 o 
  -6  -3   1        0.77        1.10      1.01 o 
  -5  -3   1      135.65      129.92      2.79 o 
  -4  -3   1        0.10        1.33      0.70 o 
  -3  -3   1      253.15      273.42      6.38 o 
  -2  -3   1      409.47      397.65      6.76 o 
  -1  -3   1        1.26        0.10      0.76 o 
   0  -3   1     4607.31     4557.35     35.44 o 
   1  -3   1     1023.02     1029.08      9.53 o 
   2  -3   1        6.99        6.29      0.76 o 
   3  -3   1      178.88      200.73      5.24 o 
   4  -3   1      578.74      586.92     10.57 o 
   5  -3   1        5.59        4.21      0.81 o 
   6  -3   1        1.10        0.86      1.29 o 
   7  -3   1       13.98       13.95      2.38 o 
   8  -3   1       55.65       55.48      1.65 o 
   9  -3   1        5.21        4.98      1.62 o 
  10  -3   1       41.55       46.67      1.85 o 
  11  -3   1        0.02        0.59      2.57 o 
 -11  -2   1       12.19       10.62      4.00 o 
 -10  -2   1        0.13        3.00      1.57 o 
  -9  -2   1       10.88       12.58      3.00 o 
  -8  -2   1      213.77      212.93      4.51 o 
  -7  -2   1       46.08       45.49      1.48 o 
  -6  -2   1       54.46       51.42      3.29 o 
  -5  -2   1      189.96      172.20      3.77 o 
  -4  -2   1      567.27      576.83     19.86 o 
  -3  -2   1        1.92        0.67      0.76 o 
  -2  -2   1       22.98       36.20      1.14 o 
  -1  -2   1        5.70        8.86      0.76 o 
   0  -2   1     2456.01     2526.51     13.10 o 
   1  -2   1     6726.29     6633.59     66.69 o 
   2  -2   1       82.29       99.46      2.76 o 
   3  -2   1       86.07       81.93      2.57 o 
   4  -2   1       72.63       80.53      1.68 o 
   5  -2   1       50.36       46.18      2.33 o 
   6  -2   1      297.94      317.06      9.29 o 
   7  -2   1      502.51      514.34     28.10 o 
   8  -2   1       39.64       37.45      1.48 o 
   9  -2   1        1.69       -0.52      1.76 o 
  10  -2   1       40.86       44.02      1.75 o 
  11  -2   1        0.72       -0.30      1.51 o 
  12  -2   1        4.02        7.54      1.75 o 
 -11  -1   1       27.46       31.41      2.16 o 
 -10  -1   1        0.05       -3.15      3.91 o 
  -9  -1   1        1.85        1.10      2.00 o 
  -8  -1   1        0.20        1.46      1.05 o 
  -7  -1   1        2.92        1.95      1.08 o 
  -6  -1   1       90.88       97.10      2.48 o 
  -5  -1   1      118.47      116.51      2.53 o 
  -4  -1   1     1034.58     1081.15      8.69 o 
  -3  -1   1       65.03       68.02      1.91 o 
  -2  -1   1      515.66      494.63      6.29 o 
  -1  -1   1      140.69      118.23      2.86 o 
   0  -1   1      377.29      386.03      8.57 o 
   1  -1   1     1722.08     1659.95      8.19 o 
   2  -1   1     1985.98     2085.32     11.15 o 
   3  -1   1      608.94      615.43      7.43 o 
   4  -1   1        4.49        3.90      0.71 o 
   5  -1   1      181.99      181.62      3.47 o 
   6  -1   1      169.19      164.04      3.47 o 
   7  -1   1       71.46       69.92      2.76 o 
   8  -1   1        3.81        2.86      1.57 o 
   9  -1   1       11.59       12.51      3.48 o 
  10  -1   1        0.69        0.30      2.91 o 
  11  -1   1        5.73        7.10      1.65 o 
  12  -1   1        3.99        3.91      2.86 o 
 -11   0   1        1.11        2.37      4.29 o 
 -10   0   1       11.11       10.63      2.72 o 
  -9   0   1        1.95        2.90      1.24 o 
  -8   0   1        0.07        1.77      1.14 o 
  -7   0   1      123.48      125.49      2.73 o 
  -6   0   1        0.11        0.43      0.88 o 
  -5   0   1       26.95       30.88      1.05 o 
  -4   0   1      842.88      919.43      8.29 o 
  -3   0   1     1404.06     1466.65     12.10 o 
  -2   0   1      107.56      115.27      3.33 o 
  -1   0   1     1165.64     1158.08      7.05 o 
   0   0   1     2651.57     2565.96     18.73 o 
   1   0   1      156.54      163.19      2.48 o 
   2   0   1      776.26      801.39      6.67 o 
   3   0   1        1.56        0.76      0.76 o 
   4   0   1       84.03      101.76      2.16 o 
   5   0   1       19.58       26.82      0.88 o 
   6   0   1      189.59      182.83      3.97 o 
   7   0   1      363.86      365.91     15.24 o 
   8   0   1      138.90      139.02      3.29 o 
   9   0   1       22.58       23.78      1.45 o 
  10   0   1       44.64       47.34      1.82 o 
  11   0   1        2.48        7.25      2.05 o 
  12   0   1        8.95        6.38      1.82 o 
 -11   1   1        5.32        2.89      1.72 o 
 -10   1   1       10.97       12.72      1.55 o 
  -9   1   1        3.96        2.33      1.28 o 
  -8   1   1       14.00       17.11      2.38 o 
  -7   1   1      117.45      117.23      2.49 o 
  -6   1   1        4.10        2.65      1.52 o 
  -5   1   1      147.19      156.20      6.72 o 
  -4   1   1     1557.57     1657.24     10.71 o 
  -3   1   1      377.03      441.19      6.86 o 
  -2   1   1        6.12        5.91      0.76 o 
  -1   1   1     1913.54     1914.02      9.72 o 
   0   1   1       21.27       25.71      0.57 o 
   1   1   1     4323.67     4319.63     42.78 o 
   2   1   1      586.46      633.15      6.19 o 
   3   1   1      416.09      422.80      6.19 o 
   4   1   1      259.89      268.78      4.11 o 
   5   1   1        0.10        0.76      1.05 o 
   6   1   1      130.31      132.35      5.67 o 
   7   1   1      282.42      290.70      5.79 o 
   8   1   1       87.60       88.20      1.89 o 
   9   1   1        0.63        1.21      1.18 o 
  10   1   1        3.09        0.91      1.38 o 
  11   1   1        2.21        3.71      1.45 o 
  12   1   1        0.37        1.35      3.48 o 
 -11   2   1        2.80        2.71      1.58 o 
 -10   2   1        4.17        4.76      1.38 o 
  -9   2   1       13.96       16.23      3.48 o 
  -8   2   1      163.63      165.23      3.91 o 
  -7   2   1       91.87       87.19      1.88 o 
  -6   2   1        0.17        1.54      0.91 o 
  -5   2   1      926.68      934.50      9.43 o 
  -4   2   1      511.26      507.57     12.58 o 
  -3   2   1      665.00      682.50      8.96 o 
  -2   2   1     3557.22     3692.96     17.91 o 
  -1   2   1      773.67      773.00      7.34 o 
   0   2   1      885.53      939.41      9.53 o 
   1   2   1        5.17        5.91      0.76 o 
   2   2   1     3055.06     2965.31     14.77 o 
   3   2   1      112.27      116.51      3.24 o 
   4   2   1      181.71      170.18      3.31 o 
   5   2   1       34.92       36.51      1.48 o 
   6   2   1       38.28       46.30      1.21 o 
   7   2   1        2.13        1.52      1.08 o 
   8   2   1      233.66      232.50      5.67 o 
   9   2   1       22.65       24.86      3.05 o 
  10   2   1        0.58       -1.33      1.91 o 
  11   2   1       25.97       26.76      1.89 o 
  12   2   1       16.59       13.80      6.19 o 
 -11   3   1        3.89        1.19      1.68 o 
 -10   3   1        0.44       -0.64      1.38 o 
  -9   3   1        5.37        5.75      1.28 o 
  -8   3   1      157.52      148.81      3.33 o 
  -7   3   1        3.08        1.38      1.08 o 
  -6   3   1      137.22      141.17      3.06 o 
  -5   3   1      166.72      159.90      3.43 o 
  -4   3   1      263.35      277.60      5.12 o 
  -3   3   1     1438.21     1511.80     14.29 o 
  -2   3   1      294.73      332.96      6.19 o 
  -1   3   1      174.16      153.57      4.19 o 
   0   3   1      103.19      114.65      2.43 o 
   1   3   1     2187.01     2202.78     13.62 o 
   2   3   1     2204.78     2342.35     14.96 o 
   3   3   1       88.10      108.51      3.43 o 
   4   3   1      117.93      145.91      3.03 o 
   5   3   1      362.57      364.50      5.79 o 
   6   3   1        0.16        2.10      0.91 o 
   7   3   1      152.58      149.24      3.16 o 
   8   3   1      142.27      139.52      2.96 o 
   9   3   1       18.12       14.77      1.45 o 
  10   3   1       35.22       32.22      1.91 o 
  11   3   1        9.47       10.20      1.68 o 
 -11   4   1        4.81        6.91      3.52 o 
 -10   4   1        3.74        0.71      2.10 o 
  -9   4   1        7.37        8.05      1.38 o 
  -8   4   1        0.56        1.86      1.18 o 
  -7   4   1        7.32        8.46      1.21 o 
  -6   4   1      168.27      156.06      6.86 o 
  -5   4   1      182.89      173.15      3.70 o 
  -4   4   1      170.58      165.28      3.49 o 
  -3   4   1      581.26      565.51      9.53 o 
  -2   4   1      113.41      130.04      3.91 o 
  -1   4   1        3.35        2.19      0.86 o 
   0   4   1       17.23       16.86      0.91 o 
   1   4   1        1.97        7.15      0.86 o 
   2   4   1      992.52     1052.04     11.43 o 
   3   4   1        1.05        3.52      0.95 o 
   4   4   1        1.93        0.33      0.70 o 
   5   4   1        0.34        0.14      1.05 o 
   6   4   1       66.54       63.49      2.43 o 
   7   4   1        0.02        2.76      1.08 o 
   8   4   1       59.04       55.22      3.24 o 
   9   4   1       15.57       15.79      1.48 o 
  10   4   1        3.67        5.88      1.41 o 
  11   4   1        0.24       -0.76      1.58 o 
 -10   5   1        0.66        0.69      1.65 o 
  -9   5   1       14.70       18.47      4.33 o 
  -8   5   1       13.74       14.06      2.38 o 
  -7   5   1      306.17      277.25      5.76 o 
  -6   5   1        6.05        8.15      2.05 o 
  -5   5   1      269.03      254.34      6.57 o 
  -4   5   1       23.47       23.72      1.52 o 
  -3   5   1       56.94       49.92      1.62 o 
  -2   5   1      383.30      394.12      8.38 o 
  -1   5   1      534.15      587.61      9.62 o 
   0   5   1       10.65        9.38      0.76 o 
   1   5   1       38.74       36.20      1.33 o 
   2   5   1      321.39      342.11      7.53 o 
   3   5   1       22.95       18.39      1.24 o 
   4   5   1       42.17       36.30      1.15 o 
   5   5   1      200.57      198.63      3.97 o 
   6   5   1       64.73       68.12      3.19 o 
   7   5   1      108.16      108.10      3.00 o 
   8   5   1        4.30        1.73      1.24 o 
   9   5   1        6.43        5.39      3.00 o 
  10   5   1        0.34       -0.77      1.91 o 
  11   5   1        5.47        7.67      1.68 o 
 -10   6   1       10.16        9.89      1.78 o 
  -9   6   1        2.32        3.35      1.51 o 
  -8   6   1        0.67        1.39      1.71 o 
  -7   6   1       34.76       26.38      1.58 o 
  -6   6   1       17.24       13.08      2.00 o 
  -5   6   1       61.62       55.76      1.55 o 
  -4   6   1        0.37       -1.14      1.33 o 
  -3   6   1      130.11      148.52      4.48 o 
  -2   6   1      316.59      322.29      8.48 o 
  -1   6   1        7.62        3.14      1.14 o 
   0   6   1       88.48       91.64      1.88 o 
   1   6   1       15.39       14.00      1.24 o 
   2   6   1        0.19        0.38      1.14 o 
   3   6   1       50.77       48.87      1.81 o 
   4   6   1       13.05       13.63      1.38 o 
   5   6   1        0.37        0.14      1.43 o 
   6   6   1        0.79       -0.05      1.01 o 
   7   6   1       67.67       68.62      2.86 o 
   8   6   1        7.42        9.25      1.35 o 
   9   6   1        4.55        8.15      1.45 o 
  10   6   1        1.35        3.68      1.51 o 
  -9   7   1        0.11       -0.19      3.05 o 
  -8   7   1        7.66        6.40      1.48 o 
  -7   7   1       54.18       51.52      2.95 o 
  -6   7   1       53.93       54.86      1.78 o 
  -5   7   1       64.12       61.32      1.75 o 
  -4   7   1        0.14       -1.43      1.43 o 
  -3   7   1        6.82        7.15      1.52 o 
  -2   7   1      642.39      655.35     12.96 o 
  -1   7   1      368.10      360.02      9.62 o 
   0   7   1      290.31      286.40      5.99 o 
   1   7   1        0.02        0.29      1.24 o 
   2   7   1       13.24       13.72      1.43 o 
   3   7   1       68.16       70.97      2.19 o 
   4   7   1       22.11       24.64      1.31 o 
   5   7   1       38.93       35.49      1.41 o 
   6   7   1       16.91       11.74      1.35 o 
   7   7   1        2.70        3.97      2.52 o 
   8   7   1       29.16       31.44      1.75 o 
   9   7   1        1.65        7.58      6.57 o 
  10   7   1        3.11        5.31      3.62 o 
  -8   8   1        0.15       -0.24      1.55 o 
  -7   8   1        8.60       11.28      1.45 o 
  -6   8   1        4.24        1.91      1.35 o 
  -5   8   1        0.80        0.95      1.15 o 
  -4   8   1        1.49        0.86      1.62 o 
  -3   8   1       91.35       92.60      2.76 o 
  -2   8   1        1.15        2.48      1.43 o 
  -1   8   1        0.42       -0.48      1.52 o 
   0   8   1       36.06       41.71      4.14 o 
   1   8   1        0.30       -1.43      1.43 o 
   2   8   1       13.60       16.20      1.62 o 
   3   8   1        3.74        3.52      1.43 o 
   4   8   1       16.85       11.73      1.21 o 
   5   8   1       81.49       82.02      1.99 o 
   6   8   1       24.69       21.52      1.48 o 
   7   8   1        1.08       -0.50      5.76 o 
   8   8   1       29.28       30.39      1.85 o 
   9   8   1        0.37        1.05      1.55 o 
  -8   9   1       13.17       13.35      1.78 o 
  -7   9   1        0.66        2.57      1.48 o 
  -6   9   1        9.88       11.03      1.51 o 
  -5   9   1        0.13        1.67      1.21 o 
  -4   9   1        5.21        6.29      1.71 o 
  -3   9   1        5.46        3.91      1.71 o 
  -2   9   1        6.06        3.81      1.71 o 
  -1   9   1        2.05        4.67      1.52 o 
   0   9   1       52.22       54.01      1.65 o 
   1   9   1        5.19        7.15      1.52 o 
   2   9   1        0.07        1.71      1.43 o 
   3   9   1        2.89        0.67      1.62 o 
   4   9   1       84.18       68.78      5.14 o 
   5   9   1       24.45       23.71      1.57 o 
   6   9   1        7.50        4.86      1.38 o 
   7   9   1       50.37       51.92      2.09 o 
   8   9   1       10.17        9.99      5.24 o 
  -7  10   1        3.64       -2.29      2.29 o 
  -6  10   1       13.67       16.17      1.72 o 
  -5  10   1       12.94       14.17      1.48 o 
  -4  10   1       15.20       18.58      2.19 o 
  -3  10   1       12.70       10.48      2.10 o 
  -2  10   1       32.61       36.01      2.38 o 
  -1  10   1        7.91        7.15      1.81 o 
   0  10   1        1.80        1.33      1.48 o 
   1  10   1        1.09        2.48      1.62 o 
   2  10   1        4.77        5.72      1.71 o 
   3  10   1       18.77       17.24      2.00 o 
   4  10   1        2.69        1.45      1.38 o 
   5  10   1       10.69       13.17      1.51 o 
   6  10   1        1.23       -1.58      1.58 o 
   7  10   1        6.00        7.61      2.33 o 
   8  10   1       12.48       11.05      1.82 o 
  -5  11   1        0.36        1.71      1.62 o 
  -4  11   1        0.00        3.91      2.00 o 
  -3  11   1        0.87        3.24      1.81 o 
  -2  11   1        0.01       -2.00      2.00 o 
  -1  11   1       58.21       56.40      2.76 o 
   0  11   1        2.71        3.10      1.35 o 
   1  11   1       14.69       20.29      2.29 o 
   2  11   1        0.14       -0.76      1.81 o 
   3  11   1        3.40        2.67      1.91 o 
   4  11   1        1.27        0.94      1.45 o 
   5  11   1        5.13        4.33      1.65 o 
   6  11   1        1.55       -1.24      2.86 o 
  -4  12   1        7.88        5.33      2.48 o 
  -3  12   1        3.73        2.76      2.29 o 
  -2  12   1        1.24        0.38      2.29 o 
  -1  12   1        0.75        4.76      2.19 o 
   0  12   1        3.37        1.80      1.58 o 
   1  12   1        0.66       -0.67      2.29 o 
   2  12   1        4.77        5.81      2.29 o 
   3  12   1        2.47        0.76      2.29 o 
   4  12   1       29.84       31.72      2.16 o 
  -3 -12   2        0.49       -1.05      2.48 o 
  -2 -12   2        0.00        0.38      2.29 o 
  -1 -12   2       16.26       17.53      2.48 o 
   0 -12   2        0.00        2.93      1.51 o 
   1 -12   2        0.41        0.38      2.19 o 
   2 -12   2       11.98       10.38      2.48 o 
   3 -12   2       32.85       34.68      2.95 o 
   4 -12   2       32.00       37.92      3.14 o 
  -5 -11   2        2.60        6.01      1.82 o 
  -4 -11   2        1.98        5.76      2.67 o 
  -3 -11   2        0.06       -0.19      2.10 o 
  -2 -11   2        0.40        0.67      1.91 o 
  -1 -11   2        9.37        9.34      2.29 o 
   0 -11   2       12.42       13.53      1.48 o 
   1 -11   2        5.43        8.29      2.00 o 
   2 -11   2       10.09        4.76      2.19 o 
   3 -11   2       58.96       56.02      3.14 o 
   4 -11   2       23.94       22.39      2.76 o 
   5 -11   2        1.77        0.73      1.58 o 
   6 -11   2        3.25        5.59      1.68 o 
  -6 -10   2        8.76       11.99      1.78 o 
  -5 -10   2        1.36        1.04      2.10 o 
  -4 -10   2       29.30       34.11      1.78 o 
  -3 -10   2        0.54        0.00      1.91 o 
  -2 -10   2        9.42        8.57      2.00 o 
  -1 -10   2        3.08        2.57      1.81 o 
   0 -10   2        3.96        3.92      1.31 o 
   1 -10   2        7.10        5.53      1.91 o 
   2 -10   2        0.20       -1.71      1.71 o 
   3 -10   2       15.52       13.15      2.10 o 
   4 -10   2        0.53       -0.48      1.81 o 
   5 -10   2       10.77        8.83      1.55 o 
   6 -10   2        0.29       -1.51      1.51 o 
   7 -10   2        5.50        4.80      1.72 o 
  -7  -9   2        3.80        1.43      2.24 o 
  -6  -9   2        0.39        0.57      1.41 o 
  -5  -9   2       39.94       37.21      1.95 o 
  -4  -9   2       22.78       23.75      1.51 o 
  -3  -9   2        0.00        1.81      1.62 o 
  -2  -9   2        0.05        2.29      1.62 o 
  -1  -9   2        6.55        6.67      1.81 o 
   0  -9   2        8.69        7.30      1.18 o 
   1  -9   2       32.41       27.25      2.10 o 
   2  -9   2        9.29       10.00      1.71 o 
   3  -9   2       43.01       42.58      2.38 o 
   4  -9   2        4.15        3.62      1.81 o 
   5  -9   2        8.37        8.90      1.38 o 
   6  -9   2        0.17        0.20      1.95 o 
   7  -9   2        3.85        5.72      1.48 o 
   8  -9   2       14.20       17.72      2.72 o 
  -8  -8   2        0.01       -0.20      1.71 o 
  -7  -8   2        6.91        5.70      1.51 o 
  -6  -8   2        2.00        3.14      1.35 o 
  -5  -8   2        7.20        9.35      1.31 o 
  -4  -8   2       10.71        7.74      1.24 o 
  -3  -8   2        1.21        1.24      1.62 o 
  -2  -8   2       62.01       51.35      2.19 o 
  -1  -8   2        0.39       -1.43      1.43 o 
   0  -8   2        0.20       -0.43      0.98 o 
   1  -8   2       13.45       18.10      1.62 o 
   2  -8   2        0.63       -1.43      1.43 o 
   3  -8   2       69.71       64.50      2.38 o 
   4  -8   2        5.62        2.38      1.62 o 
   5  -8   2        0.96        1.67      1.15 o 
   6  -8   2        4.32        6.19      1.71 o 
   7  -8   2        0.04        0.64      1.24 o 
   8  -8   2        1.16        4.08      1.34 o 
   9  -8   2       18.17       15.39      1.81 o 
  -9  -7   2        9.39       10.19      1.85 o 
  -8  -7   2        0.04       -1.02      1.51 o 
  -7  -7   2        9.74        9.15      1.38 o 
  -6  -7   2       29.69       23.71      1.51 o 
  -5  -7   2        9.56       10.21      2.38 o 
  -4  -7   2      107.25      101.10      1.99 o 
  -3  -7   2       18.28       15.34      1.62 o 
  -2  -7   2       40.97       42.30      2.10 o 
  -1  -7   2       19.67       21.15      1.62 o 
   0  -7   2       42.06       39.99      1.71 o 
   1  -7   2       43.09       51.25      2.00 o 
   2  -7   2        0.30        1.14      1.33 o 
   3  -7   2        4.50        6.10      1.43 o 
   4  -7   2        0.67        1.14      1.43 o 
   5  -7   2        0.00        1.90      1.04 o 
   6  -7   2        0.27        1.30      1.11 o 
   7  -7   2        0.72        1.67      1.15 o 
   8  -7   2       23.15       21.73      1.58 o 
   9  -7   2        0.22        2.51      1.51 o 
  10  -7   2       15.63       16.11      1.91 o 
  -9  -6   2        0.20        0.59      1.57 o 
  -8  -6   2       35.74       36.81      2.29 o 
  -7  -6   2       24.43       20.48      1.48 o 
  -6  -6   2       39.14       37.27      1.62 o 
  -5  -6   2      184.80      161.81      3.54 o 
  -4  -6   2       45.06       44.48      2.67 o 
  -3  -6   2       29.17       26.10      1.71 o 
  -2  -6   2        8.09        8.10      1.43 o 
  -1  -6   2       18.03       20.01      1.43 o 
   0  -6   2      126.26      143.78      3.95 o 
   1  -6   2      196.24      198.06      5.72 o 
   2  -6   2        6.50        5.43      1.24 o 
   3  -6   2       61.58       55.35      2.00 o 
   4  -6   2        4.93        8.38      1.43 o 
   5  -6   2       14.33       15.51      2.00 o 
   6  -6   2        0.47        0.14      1.29 o 
   7  -6   2        3.50        2.29      1.15 o 
   8  -6   2        4.14        5.29      1.28 o 
   9  -6   2        3.70        5.55      1.34 o 
  10  -6   2        0.56        2.52      1.55 o 
 -10  -5   2        1.65        1.90      2.29 o 
  -9  -5   2        0.59        2.57      1.41 o 
  -8  -5   2        9.90       11.08      1.48 o 
  -7  -5   2       35.37       30.75      1.95 o 
  -6  -5   2       36.69       36.57      1.45 o 
  -5  -5   2       64.38       62.83      1.62 o 
  -4  -5   2      816.94      775.88      9.73 o 
  -3  -5   2        9.74       10.67      1.33 o 
  -2  -5   2       22.13       24.29      1.33 o 
  -1  -5   2       10.98        9.72      1.14 o 
   0  -5   2      685.92      667.33      7.41 o 
   1  -5   2      344.14      353.16      7.72 o 
   2  -5   2       84.26       85.93      2.57 o 
   3  -5   2       11.02       11.43      1.14 o 
   4  -5   2      277.76      292.47      8.19 o 
   5  -5   2       60.33       61.47      2.05 o 
   6  -5   2       52.79       56.41      1.51 o 
   7  -5   2        0.00        0.87      1.86 o 
   8  -5   2       39.90       39.18      1.67 o 
   9  -5   2       19.14       17.09      1.51 o 
  10  -5   2        0.44        0.56      1.48 o 
  11  -5   2        8.28        9.46      2.24 o 
 -10  -4   2        8.49        7.19      1.72 o 
  -9  -4   2        0.90       -1.29      2.33 o 
  -8  -4   2        1.81        1.86      1.28 o 
  -7  -4   2      179.93      175.16      3.73 o 
  -6  -4   2      103.21       91.96      2.05 o 
  -5  -4   2      278.66      284.02      5.91 o 
  -4  -4   2       96.77       83.75      1.75 o 
  -3  -4   2      293.41      292.66      7.62 o 
  -2  -4   2       32.06       38.20      1.33 o 
  -1  -4   2      215.57      228.07      5.81 o 
   0  -4   2      132.05      144.44      5.76 o 
   1  -4   2        9.21        9.62      0.95 o 
   2  -4   2      236.45      218.93      5.72 o 
   3  -4   2      659.61      645.15      9.91 o 
   4  -4   2       52.89       52.61      1.11 o 
   5  -4   2       52.05       58.94      1.31 o 
   6  -4   2        0.48        0.38      0.94 o 
   7  -4   2       60.01       57.63      2.29 o 
   8  -4   2       18.90       18.14      1.31 o 
   9  -4   2       12.00       12.66      2.38 o 
  10  -4   2        0.92        2.56      1.31 o 
  11  -4   2        0.00       -0.04      1.54 o 
 -10  -3   2        1.81        3.74      1.61 o 
  -9  -3   2        0.14        0.24      1.35 o 
  -8  -3   2        0.03       -3.81      3.81 o 
  -7  -3   2       21.29       23.90      1.38 o 
  -6  -3   2        0.16       -0.52      1.01 o 
  -5  -3   2      468.46      463.11      7.41 o 
  -4  -3   2      462.30      472.60      6.74 o 
  -3  -3   2      916.83      920.67     11.81 o 
  -2  -3   2      113.26      101.84      3.14 o 
  -1  -3   2        0.31        0.38      0.76 o 
   0  -3   2      268.63      296.36      8.00 o 
   1  -3   2       80.49       74.88      2.29 o 
   2  -3   2      448.56      495.87      7.43 o 
   3  -3   2     1497.15     1537.72     13.81 o 
   4  -3   2       28.64       32.19      1.19 o 
   5  -3   2       34.47       32.84      1.01 o 
   6  -3   2        6.90        6.24      0.94 o 
   7  -3   2      482.17      464.76      8.05 o 
   8  -3   2       31.98       30.98      1.45 o 
   9  -3   2       13.26       11.56      1.38 o 
  10  -3   2        6.49        6.47      1.38 o 
  11  -3   2        7.70       10.60      1.62 o 
  12  -3   2       10.89        9.83      2.91 o 
 -11  -2   2        0.75        2.35      1.65 o 
 -10  -2   2       15.35       14.54      1.85 o 
  -9  -2   2        3.10        4.27      3.43 o 
  -8  -2   2        0.06       -1.21      1.21 o 
  -7  -2   2       81.52       76.13      1.82 o 
  -6  -2   2       15.07       14.55      1.08 o 
  -5  -2   2        0.18       -0.43      1.57 o 
  -4  -2   2       44.19       44.90      1.08 o 
  -3  -2   2       34.94       34.30      1.24 o 
  -2  -2   2      359.00      363.54      6.48 o 
  -1  -2   2      715.41      711.94      8.00 o 
   0  -2   2     1268.74     1251.55      6.87 o 
   1  -2   2     2844.10     3056.00     15.05 o 
   2  -2   2     4499.98     4614.10     19.72 o 
   3  -2   2      706.99      732.90      8.86 o 
   4  -2   2      123.64      110.90      2.36 o 
   5  -2   2       23.48       25.42      0.91 o 
   6  -2   2       61.43       61.29      2.72 o 
   7  -2   2       20.73       20.90      1.86 o 
   8  -2   2        0.16       -0.41      2.10 o 
   9  -2   2        0.01       -0.91      1.15 o 
  10  -2   2       33.15       30.83      1.68 o 
  11  -2   2        0.01        1.75      1.62 o 
  12  -2   2        1.87        2.09      2.05 o 
 -11  -1   2        2.98        5.70      1.68 o 
 -10  -1   2       28.01       33.05      1.92 o 
  -9  -1   2        2.08        1.59      1.31 o 
  -8  -1   2       43.94       49.88      1.91 o 
  -7  -1   2      166.20      155.34      3.20 o 
  -6  -1   2       86.99       85.28      1.75 o 
  -5  -1   2      241.79      238.28      4.48 o 
  -4  -1   2      602.08      618.66     12.53 o 
  -3  -1   2      298.53      318.38      6.57 o 
  -2  -1   2      232.69      232.55      4.95 o 
  -1  -1   2      789.75      825.02      7.81 o 
   0  -1   2     1644.48     1636.05     10.53 o 
   1  -1   2     3638.82     3692.86     14.39 o 
   2  -1   2    10154.65     9834.97     86.12 o 
   3  -1   2       24.97       27.82      1.05 o 
   4  -1   2        4.01        8.36      1.00 o 
   5  -1   2        0.20        0.95      0.95 o 
   6  -1   2      230.26      247.35     10.24 o 
   7  -1   2       45.62       53.33      1.45 o 
   8  -1   2      368.42      368.39      7.51 o 
   9  -1   2       87.32       98.29      7.29 o 
  10  -1   2        0.01       -0.06      1.31 o 
  11  -1   2        0.20       -0.66      2.14 o 
  12  -1   2       32.52       37.27      2.05 o 
 -11   0   2        0.45        0.02      3.81 o 
 -10   0   2       11.33       10.95      1.58 o 
  -9   0   2       10.42       11.89      3.14 o 
  -8   0   2        8.39        7.96      1.21 o 
  -7   0   2       23.23       20.00      1.91 o 
  -6   0   2       32.44       30.68      1.21 o 
  -5   0   2       38.07       37.54      1.08 o 
  -4   0   2       40.32       48.58      1.04 o 
  -3   0   2       78.77       72.98      2.19 o 
  -2   0   2      214.75      199.78      4.57 o 
  -1   0   2      628.59      616.38      6.48 o 
   0   0   2      573.64      592.67      4.43 o 
   1   0   2      120.34      112.70      2.76 o 
   2   0   2     3431.78     3560.35     14.77 o 
   3   0   2      967.16      977.92      9.24 o 
   4   0   2       40.68       49.50      1.01 o 
   5   0   2      630.44      665.21      7.07 o 
   6   0   2        1.35        3.17      0.77 o 
   7   0   2      237.71      246.18      6.86 o 
   8   0   2       41.01       39.27      1.45 o 
   9   0   2      198.65      212.70      4.55 o 
  10   0   2       40.49       38.88      5.43 o 
  11   0   2       15.92       17.53      1.65 o 
  12   0   2        0.65        0.13      1.65 o 
 -11   1   2        0.22        0.63      2.52 o 
 -10   1   2        1.02        1.40      2.76 o 
  -9   1   2       15.16       16.86      1.45 o 
  -8   1   2       46.83       39.54      2.00 o 
  -7   1   2      290.32      285.19      5.76 o 
  -6   1   2      367.47      360.48      7.86 o 
  -5   1   2       69.72       63.53      1.62 o 
  -4   1   2       23.98       35.12      1.95 o 
  -3   1   2     1810.21     1965.28     15.43 o 
  -2   1   2      158.98      158.43      4.19 o 
  -1   1   2      789.30      827.11      7.72 o 
   0   1   2      489.28      453.69      7.10 o 
   1   1   2     2118.87     2180.30     10.86 o 
   2   1   2     1885.29     2052.16     11.62 o 
   3   1   2      310.37      295.43      5.24 o 
   4   1   2       26.79       35.87      0.88 o 
   5   1   2      337.52      370.30      7.00 o 
   6   1   2        0.04        0.00      0.74 o 
   7   1   2        6.48        3.38      1.01 o 
   8   1   2       88.01       83.73      6.38 o 
   9   1   2      155.53      151.08      3.23 o 
  10   1   2       19.88       21.57      3.14 o 
  11   1   2       18.37       19.20      1.72 o 
  12   1   2        5.52        7.84      1.78 o 
 -11   2   2        8.78        9.84      3.19 o 
 -10   2   2        5.87        5.37      1.58 o 
  -9   2   2        0.57       -1.93      4.67 o 
  -8   2   2        0.91       -0.27      1.18 o 
  -7   2   2       72.57       67.45      1.76 o 
  -6   2   2        3.41        4.49      1.01 o 
  -5   2   2        2.22        1.33      0.88 o 
  -4   2   2        7.23        6.75      1.33 o 
  -3   2   2      649.32      652.01      9.53 o 
  -2   2   2      149.60      126.90      3.62 o 
  -1   2   2      529.96      545.79      6.95 o 
   0   2   2      154.48      137.02      4.00 o 
   1   2   2      446.87      450.24      5.81 o 
   2   2   2      105.63      102.41      2.76 o 
   3   2   2      683.44      706.70      8.48 o 
   4   2   2      353.92      333.44      5.91 o 
   5   2   2      143.50      157.68      4.10 o 
   6   2   2       10.27       10.25      0.94 o 
   7   2   2       62.94       62.16      1.55 o 
   8   2   2       48.02       53.65      2.48 o 
   9   2   2       32.77       30.31      1.91 o 
  10   2   2       27.74       31.28      1.72 o 
  11   2   2        1.06        0.86      1.48 o 
  12   2   2       26.78       25.12      2.22 o 
 -10   3   2        0.45        2.79      1.51 o 
  -9   3   2        0.04       -0.98      1.24 o 
  -8   3   2        0.02       -1.21      1.21 o 
  -7   3   2       60.75       53.35      1.65 o 
  -6   3   2       10.13       10.67      1.15 o 
  -5   3   2       26.67       23.00      1.38 o 
  -4   3   2       57.24       56.23      2.57 o 
  -3   3   2      794.82      846.26     11.34 o 
  -2   3   2      100.97       89.17      2.76 o 
  -1   3   2     2873.93     3022.85     17.72 o 
   0   3   2        2.97        2.46      0.81 o 
   1   3   2      318.42      349.73      5.91 o 
   2   3   2       46.35       49.25      1.43 o 
   3   3   2        9.56       11.91      0.95 o 
   4   3   2      325.17      349.30      5.19 o 
   5   3   2        7.17       13.38      0.81 o 
   6   3   2       18.60       20.76      1.08 o 
   7   3   2       19.36       18.96      1.33 o 
   8   3   2       22.27       19.92      2.91 o 
   9   3   2       20.87       19.84      1.48 o 
  10   3   2       24.94       20.76      1.65 o 
  11   3   2       22.44       20.31      1.88 o 
  12   3   2       10.15       13.27      1.92 o 
 -10   4   2       26.51       34.50      4.10 o 
  -9   4   2        1.10        1.87      1.34 o 
  -8   4   2        0.01       -0.24      1.24 o 
  -7   4   2       37.59       37.78      2.38 o 
  -6   4   2      156.93      149.96      3.26 o 
  -5   4   2      195.95      201.96      4.14 o 
  -4   4   2      292.39      313.43     12.24 o 
  -3   4   2       85.34       90.22      2.67 o 
  -2   4   2      208.67      234.84      6.19 o 
  -1   4   2     1955.56     1925.27     15.91 o 
   0   4   2        0.09        1.68      0.76 o 
   1   4   2      145.58      156.72      4.67 o 
   2   4   2       26.66       24.58      1.14 o 
   3   4   2      390.85      427.47      8.00 o 
   4   4   2        0.53       -0.14      1.67 o 
   5   4   2        4.64        5.75      0.84 o 
   6   4   2      151.30      151.74      3.30 o 
   7   4   2      152.61      146.44      5.00 o 
   8   4   2      152.25      147.19      3.17 o 
   9   4   2       32.00       30.75      1.65 o 
  10   4   2        2.81        1.46      1.38 o 
  11   4   2        1.41        1.33      1.55 o 
 -10   5   2       24.17       29.20      2.02 o 
  -9   5   2        0.34       -1.49      2.76 o 
  -8   5   2       58.75       62.13      3.10 o 
  -7   5   2       32.89       27.61      1.58 o 
  -6   5   2      148.40      139.39      2.83 o 
  -5   5   2        0.70        0.82      1.04 o 
  -4   5   2       10.16        9.43      1.43 o 
  -3   5   2        2.31        2.76      1.24 o 
  -2   5   2       51.47       50.87      1.62 o 
  -1   5   2       72.09       72.31      2.10 o 
   0   5   2      356.76      361.42      5.39 o 
   1   5   2        6.05        3.91      0.95 o 
   2   5   2       13.92       13.24      1.05 o 
   3   5   2      347.46      353.82      8.19 o 
   4   5   2       93.90       90.06      1.85 o 
   5   5   2      454.96      453.54      7.41 o 
   6   5   2      128.60      117.81      2.49 o 
   7   5   2      130.97      117.90      2.62 o 
   8   5   2       34.84       33.13      4.43 o 
   9   5   2       15.13       17.02      1.48 o 
  10   5   2        0.29        0.95      1.41 o 
  11   5   2        0.79        0.75      1.67 o 
  -9   6   2        0.01       -1.19      1.62 o 
  -8   6   2       10.20        9.96      1.51 o 
  -7   6   2       66.05       57.98      1.99 o 
  -6   6   2      349.99      320.71      6.74 o 
  -5   6   2        4.89        6.13      1.18 o 
  -4   6   2        1.66        2.19      1.43 o 
  -3   6   2       93.23       92.03      3.05 o 
  -2   6   2       25.30       27.25      1.62 o 
  -1   6   2       21.54       21.05      1.43 o 
   0   6   2      147.96      156.52      3.33 o 
   1   6   2       13.16       13.15      1.24 o 
   2   6   2       74.24       78.12      2.38 o 
   3   6   2        1.89        1.14      1.24 o 
   4   6   2       11.97       12.13      2.10 o 
   5   6   2       76.34       69.46      1.62 o 
   6   6   2        0.04       -0.81      2.43 o 
   7   6   2      108.25       98.75      2.09 o 
   8   6   2        3.35        4.69      4.14 o 
   9   6   2        1.05        1.43      2.76 o 
  10   6   2        0.10        2.63      1.51 o 
  11   6   2        0.02        0.24      1.68 o 
  -9   7   2       34.50       35.73      2.16 o 
  -8   7   2        4.90        3.19      1.58 o 
  -7   7   2        2.03        2.95      4.00 o 
  -6   7   2       33.87       35.90      1.72 o 
  -5   7   2        2.94        4.46      1.24 o 
  -4   7   2       48.46       42.68      2.10 o 
  -3   7   2       28.48       31.91      1.91 o 
  -2   7   2       43.91       44.97      2.00 o 
  -1   7   2        9.64       12.77      1.52 o 
   0   7   2      522.37      497.15      7.71 o 
   1   7   2      277.52      277.32      7.43 o 
   2   7   2       15.25       14.10      1.52 o 
   3   7   2       31.81       36.30      1.81 o 
   4   7   2       45.33       48.26      3.10 o 
   5   7   2      129.30      120.08      2.81 o 
   6   7   2        4.31        3.48      1.29 o 
   7   7   2        0.00       -2.00      2.00 o 
   8   7   2        0.05        1.86      2.72 o 
   9   7   2       17.86       17.05      1.86 o 
  10   7   2        5.29        4.54      1.81 o 
  -8   8   2       14.90       14.81      1.78 o 
  -7   8   2       26.98       25.43      1.78 o 
  -6   8   2        5.89        8.22      3.76 o 
  -5   8   2       12.56       13.53      1.38 o 
  -4   8   2       23.59       21.72      2.00 o 
  -3   8   2       56.20       54.49      2.29 o 
  -2   8   2       33.16       32.58      2.00 o 
  -1   8   2       31.15       29.15      1.91 o 
   0   8   2      103.49       91.52      2.72 o 
   1   8   2      309.53      312.67      8.38 o 
   2   8   2      110.37      118.42      3.81 o 
   3   8   2        0.74       -0.38      1.43 o 
   4   8   2       18.44       19.26      1.31 o 
   5   8   2        0.00       -1.33      1.52 o 
   6   8   2        4.81        6.54      2.81 o 
   7   8   2        4.69        5.06      1.35 o 
   8   8   2       10.74       11.27      1.58 o 
   9   8   2        0.71        2.27      1.91 o 
  -7   9   2        4.91        7.93      1.61 o 
  -6   9   2       13.91       14.29      1.67 o 
  -5   9   2        0.07        0.95      1.62 o 
  -4   9   2       23.61       28.20      2.10 o 
  -3   9   2        4.44        3.62      1.71 o 
  -2   9   2        6.84       11.62      1.62 o 
  -1   9   2       45.91       42.39      2.38 o 
   0   9   2      137.52      139.45      5.43 o 
   1   9   2        0.27       -0.67      1.62 o 
   2   9   2        2.61        4.86      1.52 o 
   3   9   2       22.24       17.72      2.00 o 
   4   9   2       41.40       35.72      1.65 o 
   5   9   2       19.36       17.56      1.48 o 
   6   9   2        8.65        9.47      1.38 o 
   7   9   2       62.98       67.53      2.19 o 
   8   9   2        9.88       13.79      1.78 o 
   9   9   2        3.27       -0.17      3.48 o 
  -6  10   2        3.13        3.29      1.62 o 
  -5  10   2        0.18        0.86      1.48 o 
  -4  10   2       22.72       27.15      2.38 o 
  -3  10   2       16.95       17.62      2.19 o 
  -2  10   2       21.78       21.63      2.19 o 
  -1  10   2        5.81       10.19      1.91 o 
   0  10   2      203.02      209.66      4.41 o 
   1  10   2       38.56       40.20      2.38 o 
   2  10   2        1.63        1.91      1.71 o 
   3  10   2        7.91        6.10      1.81 o 
   4  10   2       25.07       23.55      1.68 o 
   5  10   2       26.35       36.24      1.95 o 
   6  10   2        2.00        5.64      1.41 o 
   7  10   2        4.64        3.05      1.85 o 
   8  10   2       35.52       42.03      2.29 o 
  -5  11   2       17.99       13.53      1.82 o 
  -4  11   2        0.00       -2.29      2.38 o 
  -3  11   2        0.58       -1.24      2.19 o 
  -2  11   2        1.19       -1.43      1.91 o 
  -1  11   2        2.50        1.14      1.91 o 
   0  11   2        0.46        1.86      1.41 o 
   1  11   2        3.69        4.00      2.00 o 
   2  11   2        3.92        5.62      2.00 o 
   3  11   2        1.28        1.05      1.81 o 
   4  11   2        4.71        6.49      1.48 o 
   5  11   2        7.71        9.22      4.19 o 
   6  11   2       26.80       31.73      2.81 o 
  -3  12   2        0.34        0.48      2.19 o 
  -2  12   2        0.00        1.43      2.38 o 
  -1  12   2        0.98        3.24      2.10 o 
   0  12   2        0.83        5.12      1.48 o 
   1  12   2        0.04        0.48      2.19 o 
   2  12   2        2.15        3.24      2.19 o 
   3  12   2        1.26       -2.29      2.29 o 
   4  12   2       12.86        9.97      5.24 o 
   5  12   2       25.15       25.34      2.12 o 
  -2 -12   3        1.15        0.38      2.29 o 
  -1 -12   3       26.95       30.01      2.86 o 
   0 -12   3        4.29        6.93      1.62 o 
   1 -12   3        2.41       -0.86      2.38 o 
   2 -12   3        0.28        6.10      2.19 o 
   3 -12   3        0.62       -2.48      2.48 o 
  -4 -11   3        1.81        2.38      2.43 o 
  -3 -11   3        5.87        8.86      2.29 o 
  -2 -11   3        0.44        1.62      2.19 o 
  -1 -11   3       26.44       24.86      2.57 o 
   0 -11   3       12.60       12.81      1.62 o 
   1 -11   3        1.56        3.81      1.91 o 
   2 -11   3        3.84        2.10      2.00 o 
   3 -11   3       12.51       12.58      2.19 o 
   4 -11   3        0.00        0.86      2.29 o 
   5 -11   3        7.72        7.57      1.72 o 
   6 -11   3        1.03        1.86      1.62 o 
  -6 -10   3       15.66       18.21      1.99 o 
  -5 -10   3        0.14        2.35      2.76 o 
  -4 -10   3       29.74       31.88      1.99 o 
  -3 -10   3        0.65       -0.57      2.00 o 
  -2 -10   3        0.06        3.91      1.81 o 
  -1 -10   3       36.04       38.68      2.48 o 
   0 -10   3       14.79       19.33      1.45 o 
   1 -10   3        1.03        1.05      1.71 o 
   2 -10   3        1.59        4.67      1.81 o 
   3 -10   3       16.81       17.43      2.00 o 
   4 -10   3        0.12        2.67      1.81 o 
   5 -10   3        1.43        4.14      1.67 o 
   6 -10   3       12.53       13.12      1.68 o 
   7 -10   3       17.66       20.33      1.78 o 
  -7  -9   3        7.32        9.12      1.78 o 
  -6  -9   3        7.19        6.78      1.68 o 
  -5  -9   3       49.88       54.01      2.05 o 
  -4  -9   3        3.53        6.32      1.38 o 
  -3  -9   3        0.61       -0.10      1.71 o 
  -2  -9   3        4.11        3.33      1.81 o 
  -1  -9   3        0.47        4.48      1.62 o 
   0  -9   3       20.93       22.65      1.41 o 
   1  -9   3       21.10       23.25      1.91 o 
   2  -9   3        7.42        9.81      1.71 o 
   3  -9   3        5.80        6.57      1.81 o 
   4  -9   3       13.50        7.34      2.10 o 
   5  -9   3       11.78        7.32      1.48 o 
   6  -9   3        3.13        1.34      1.38 o 
   7  -9   3        5.75        3.81      1.55 o 
   8  -9   3        4.58        0.90      2.33 o 
  -8  -8   3        2.36        2.95      2.43 o 
  -7  -8   3       30.87       35.67      2.02 o 
  -6  -8   3        2.81        2.14      1.48 o 
  -5  -8   3       25.51       28.25      1.61 o 
  -4  -8   3        0.17       -0.19      1.24 o 
  -3  -8   3       36.68       35.92      2.19 o 
  -2  -8   3        5.56        7.43      1.52 o 
  -1  -8   3       33.96       35.92      2.10 o 
   0  -8   3        0.00       -0.24      1.01 o 
   1  -8   3        0.41       -0.48      1.52 o 
   2  -8   3       26.67       22.58      1.91 o 
   3  -8   3        4.77        1.91      1.62 o 
   4  -8   3       87.69       94.60      2.86 o 
   5  -8   3       27.76       22.63      4.53 o 
   6  -8   3       21.65       25.15      1.55 o 
   7  -8   3        6.94        7.83      1.35 o 
   8  -8   3        6.50        7.39      1.38 o 
   9  -8   3        0.10       -0.99      1.58 o 
  -8  -7   3        3.75        5.11      1.86 o 
  -7  -7   3       18.06       17.63      1.65 o 
  -6  -7   3        1.15        3.13      1.24 o 
  -5  -7   3       14.78       16.54      2.00 o 
  -4  -7   3      102.02       97.93      2.05 o 
  -3  -7   3      102.78      109.75      3.24 o 
  -2  -7   3        7.72        7.91      1.52 o 
  -1  -7   3        0.06        2.38      1.33 o 
   0  -7   3       27.14       23.77      1.21 o 
   1  -7   3       57.62       52.78      2.10 o 
   2  -7   3        2.35       -0.10      1.43 o 
   3  -7   3      154.50      162.05      4.67 o 
   4  -7   3        8.13        6.67      1.52 o 
   5  -7   3       93.98       87.53      1.99 o 
   6  -7   3       37.34       38.34      1.58 o 
   7  -7   3       47.01       46.45      1.75 o 
   8  -7   3        0.00       -1.28      1.28 o 
   9  -7   3        1.94       -0.22      1.51 o 
  10  -7   3        0.08       -0.86      1.62 o 
  -9  -6   3        1.07       -2.33      2.52 o 
  -8  -6   3        4.14        4.32      2.91 o 
  -7  -6   3       23.84       24.24      1.65 o 
  -6  -6   3       20.47       20.99      1.51 o 
  -5  -6   3       12.49       13.19      1.24 o 
  -4  -6   3       64.17       60.76      1.65 o 
  -3  -6   3      137.88      125.75      3.62 o 
  -2  -6   3      115.85      102.60      3.05 o 
  -1  -6   3       84.43       89.55      2.38 o 
   0  -6   3       75.71       76.78      1.65 o 
   1  -6   3       70.98       76.50      2.48 o 
   2  -6   3      134.13      141.95      4.29 o 
   3  -6   3       39.36       43.35      1.91 o 
   4  -6   3       10.71       11.43      1.52 o 
   5  -6   3        5.10        7.55      1.04 o 
   6  -6   3       56.72       61.35      1.62 o 
   7  -6   3        3.14        3.12      1.11 o 
   8  -6   3        2.70        3.38      1.29 o 
   9  -6   3        0.01        0.81      1.34 o 
  10  -6   3        0.16        3.97      1.51 o 
  -9  -5   3        5.10        5.39      1.68 o 
  -8  -5   3       23.97       25.70      2.72 o 
  -7  -5   3       35.69       39.23      1.68 o 
  -6  -5   3       19.06       19.53      1.57 o 
  -5  -5   3        2.65        0.75      2.14 o 
  -4  -5   3        4.01        3.20      3.91 o 
  -3  -5   3        1.08        2.38      1.33 o 
  -2  -5   3       52.08       52.11      1.91 o 
  -1  -5   3       90.83       84.98      2.86 o 
   0  -5   3       85.10       94.49      2.76 o 
   1  -5   3      513.68      526.93      9.81 o 
   2  -5   3       84.98       76.31      2.38 o 
   3  -5   3      280.51      282.37      7.81 o 
   4  -5   3      177.39      181.96      5.24 o 
   5  -5   3       15.43       15.95      1.11 o 
   6  -5   3       25.40       20.63      1.28 o 
   7  -5   3       32.70       28.55      3.91 o 
   8  -5   3       45.94       48.92      1.95 o 
   9  -5   3        2.40        2.48      1.35 o 
  10  -5   3        0.00       -1.64      2.72 o 
  11  -5   3        6.64        7.76      2.62 o 
 -10  -4   3        5.90        7.16      1.72 o 
  -9  -4   3        3.89        5.11      3.72 o 
  -8  -4   3        4.90        8.35      1.38 o 
  -7  -4   3       18.74       20.91      3.48 o 
  -6  -4   3       84.26       80.52      1.85 o 
  -5  -4   3        0.00        0.24      1.00 o 
  -4  -4   3        7.10        5.88      1.08 o 
  -3  -4   3        6.23        5.81      1.24 o 
  -2  -4   3        4.97        6.57      1.14 o 
  -1  -4   3       45.31       52.49      1.71 o 
   0  -4   3     1120.39     1117.88     16.86 o 
   2  -4   3        3.78        4.38      0.95 o 
   3  -4   3      339.38      351.25      8.00 o 
   4  -4   3      240.29      253.41      5.09 o 
   5  -4   3        0.48        0.95      0.88 o 
   6  -4   3        1.03       -0.33      0.98 o 
   7  -4   3       29.38       28.12      1.35 o 
   8  -4   3        6.38        5.00      1.28 o 
   9  -4   3       40.24       38.24      3.10 o 
  10  -4   3        0.42       -1.71      1.71 o 
  11  -4   3        1.28       -4.86      4.86 o 
 -10  -3   3       14.00       16.06      1.89 o 
  -9  -3   3      102.57      114.68      2.63 o 
  -8  -3   3       32.57       33.14      1.61 o 
  -7  -3   3       23.17       25.55      2.05 o 
  -6  -3   3      133.07      124.11      2.62 o 
  -5  -3   3       46.96       41.87      1.38 o 
  -4  -3   3      198.84      201.79      4.31 o 
  -3  -3   3       45.30       36.11      1.43 o 
  -2  -3   3       83.89       71.83      2.29 o 
  -1  -3   3       40.05       38.68      1.24 o 
   0  -3   3      251.24      226.88      6.00 o 
   1  -3   3        0.88        0.76      0.76 o 
   2  -3   3     1071.92     1152.17     11.91 o 
   3  -3   3      620.01      637.44      9.43 o 
   4  -3   3      458.76      449.23      6.13 o 
   5  -3   3       25.24       25.05      1.00 o 
   6  -3   3        0.15        2.64      0.84 o 
   7  -3   3        2.20        0.75      1.19 o 
   8  -3   3      219.58      212.60      4.34 o 
   9  -3   3       56.34       54.52      4.10 o 
  10  -3   3        4.67       12.67      7.38 o 
  11  -3   3        7.48        7.49      1.65 o 
  12  -3   3        5.54        8.42      3.24 o 
 -10  -2   3        0.23        0.49      1.76 o 
  -9  -2   3        6.64       10.47      1.48 o 
  -8  -2   3       12.50       10.58      1.43 o 
  -7  -2   3       68.64       63.88      1.78 o 
  -6  -2   3       65.75       58.88      1.62 o 
  -5  -2   3      151.95      159.53      3.37 o 
  -4  -2   3      205.56      211.68      4.17 o 
  -3  -2   3       28.42       20.20      1.24 o 
  -2  -2   3      973.13     1032.61     11.91 o 
  -1  -2   3        0.63        0.48      0.76 o 
   0  -2   3        4.34        1.81      0.54 o 
   1  -2   3     2689.21     2698.17     15.91 o 
   2  -2   3       41.36       40.01      1.24 o 
   3  -2   3      986.03      988.50     10.77 o 
   4  -2   3       33.64       30.30      0.88 o 
   5  -2   3      131.74      134.15      2.91 o 
   6  -2   3        0.48       -0.15      1.05 o 
   7  -2   3       78.19       73.28      1.58 o 
   8  -2   3        1.45        3.76      1.76 o 
   9  -2   3        4.69        5.55      1.21 o 
  10  -2   3      110.02      119.82      5.57 o 
  11  -2   3        0.85        1.38      1.41 o 
  12  -2   3        1.26       -0.24      1.68 o 
 -10  -1   3        8.55        4.43      1.75 o 
  -9  -1   3        3.95        1.55      1.48 o 
  -8  -1   3       18.72       19.00      1.45 o 
  -7  -1   3       13.87       13.56      2.86 o 
  -6  -1   3       17.80       17.15      1.81 o 
  -5  -1   3       68.05       68.55      1.48 o 
  -4  -1   3       25.37       20.95      0.91 o 
  -3  -1   3      711.84      801.39     11.05 o 
  -2  -1   3     1840.33     1927.93     15.15 o 
  -1  -1   3       21.01       23.53      1.05 o 
   0  -1   3       62.73       55.62      1.43 o 
   1  -1   3        0.43        3.91      0.76 o 
   2  -1   3       38.75       32.87      1.05 o 
   3  -1   3       94.11       99.55      2.76 o 
   4  -1   3      260.14      276.05      5.48 o 
   5  -1   3      426.86      434.89      6.14 o 
   6  -1   3       60.89       55.50      1.21 o 
   7  -1   3       22.32       26.86      2.48 o 
   8  -1   3        0.65        1.72      1.04 o 
   9  -1   3       28.90       28.70      1.91 o 
  10  -1   3       81.64       86.65      6.86 o 
  11  -1   3       12.87       14.75      1.62 o 
  12  -1   3        6.58        8.00      1.72 o 
 -10   0   3        5.20        4.32      1.65 o 
  -9   0   3        1.27        2.04      2.76 o 
  -8   0   3        0.17        1.05      2.00 o 
  -7   0   3        2.34        1.57      1.08 o 
  -6   0   3        9.11        8.18      2.91 o 
  -5   0   3       57.97       51.10      3.00 o 
  -4   0   3       93.03       97.65      2.95 o 
  -3   0   3      874.69      953.63     11.91 o 
  -2   0   3      626.77      672.30      8.86 o 
  -1   0   3     1369.67     1410.25     11.34 o 
   0   0   3        0.14        1.10      0.71 o 
   1   0   3      396.96      456.24      5.91 o 
   2   0   3       11.03        8.19      0.76 o 
   3   0   3      154.41      154.71      4.10 o 
   4   0   3      288.26      331.92      4.95 o 
   5   0   3       20.64       13.48      0.74 o 
   6   0   3        0.19        0.57      1.24 o 
   7   0   3       61.16       62.31      1.55 o 
   8   0   3       60.72       52.63      1.55 o 
   9   0   3        5.80        5.33      1.28 o 
  10   0   3        0.00        0.59      1.31 o 
  11   0   3        4.19        3.98      1.45 o 
  12   0   3        2.95        5.10      1.75 o 
 -10   1   3       13.72       14.66      1.85 o 
  -9   1   3       48.55       44.78      1.89 o 
  -8   1   3        0.51        2.38      1.21 o 
  -7   1   3       33.87       26.47      1.45 o 
  -6   1   3      123.90      115.21      2.49 o 
  -5   1   3       58.83       53.16      1.35 o 
  -4   1   3        0.80        1.72      1.57 o 
  -3   1   3       41.26       38.39      1.33 o 
  -2   1   3       43.61       41.73      1.24 o 
  -1   1   3      382.44      371.07      6.10 o 
   0   1   3      348.34      354.57      5.33 o 
   1   1   3      733.03      744.52      7.62 o 
   2   1   3     1443.94     1558.01     11.43 o 
   3   1   3       39.59       32.96      1.05 o 
   4   1   3     2768.10     3085.34     51.78 o 
   5   1   3      186.34      196.73      4.11 o 
   6   1   3       45.97       46.78      1.15 o 
   7   1   3      133.07      148.40      7.91 o 
   8   1   3        0.08        0.05      1.38 o 
   9   1   3        1.12        1.42      1.21 o 
  10   1   3       11.41       11.12      1.86 o 
  11   1   3        0.21        2.86      1.52 o 
  12   1   3        0.18        2.52      2.05 o 
 -10   2   3        1.90        1.43      1.62 o 
  -9   2   3       18.22       18.97      1.62 o 
  -8   2   3        0.90       -1.18      1.18 o 
  -7   2   3       46.27       39.25      1.48 o 
  -6   2   3      242.26      224.32     10.34 o 
  -5   2   3      438.16      431.96      7.21 o 
  -4   2   3       31.48       26.65      1.01 o 
  -3   2   3      431.70      422.99      8.38 o 
  -2   2   3       80.94       91.46      2.86 o 
  -1   2   3       24.11       25.06      1.05 o 
   0   2   3     1820.86     1803.78     20.20 o 
   1   2   3     1277.66     1336.80     10.86 o 
   2   2   3        9.38       13.72      0.86 o 
   3   2   3      150.18      165.96      4.57 o 
   4   2   3      812.15      857.30      7.65 o 
   5   2   3      446.70      544.90      9.24 o 
   6   2   3       41.28       36.39      2.24 o 
   7   2   3       16.35       18.48      1.15 o 
   8   2   3       19.81       20.05      1.31 o 
   9   2   3      103.34      101.73      2.28 o 
  10   2   3       15.26       16.17      1.71 o 
  11   2   3        1.23        0.91      1.45 o 
  12   2   3        6.53        7.06      1.82 o 
 -10   3   3       23.50       23.00      1.95 o 
  -9   3   3       13.52       15.14      1.95 o 
  -8   3   3       43.25       36.86      1.78 o 
  -7   3   3        0.85       -0.24      2.14 o 
  -6   3   3        1.09        1.34      1.04 o 
  -5   3   3       97.45       98.69      2.15 o 
  -4   3   3      180.75      173.95      4.81 o 
  -3   3   3       85.63       86.50      2.57 o 
  -2   3   3        9.64       11.72      0.95 o 
  -1   3   3      511.51      608.19      8.86 o 
   0   3   3      175.34      203.11      3.64 o 
   1   3   3      428.80      424.80      6.95 o 
   2   3   3      203.75      193.77      4.95 o 
   3   3   3      253.60      288.19      6.38 o 
   4   3   3      209.12      209.74      4.18 o 
   5   3   3      127.16      132.01      2.90 o 
   6   3   3        2.53        5.94      1.33 o 
   7   3   3       32.17       36.15      1.35 o 
   8   3   3       28.04       27.09      2.14 o 
   9   3   3       27.06       29.42      1.51 o 
  10   3   3        3.48        4.38      1.35 o 
  11   3   3       25.00       27.39      1.82 o 
  12   3   3       11.05        9.68      1.95 o 
 -10   4   3        1.86       -0.04      1.78 o 
  -9   4   3        6.66        8.93      3.19 o 
  -8   4   3        7.43        5.44      1.35 o 
  -7   4   3       14.29       13.64      2.48 o 
  -6   4   3        1.86        0.69      1.19 o 
  -5   4   3      485.29      448.17      8.08 o 
  -4   4   3       90.20       83.42      3.00 o 
  -3   4   3       30.79       27.06      1.52 o 
  -2   4   3       15.95       12.10      1.14 o 
  -1   4   3        0.98        0.76      0.95 o 
   0   4   3     1506.19     1640.07     10.61 o 
   1   4   3     1113.63     1172.37     12.58 o 
   2   4   3      344.36      350.59      7.15 o 
   3   4   3       32.13       34.96      1.33 o 
   4   4   3      120.13      134.81      2.90 o 
   5   4   3      146.10      143.00      3.00 o 
   6   4   3      145.07      144.00      3.09 o 
   7   4   3       80.51       76.74      1.82 o 
   8   4   3        6.86        8.21      1.33 o 
   9   4   3        5.18        2.74      2.76 o 
  10   4   3        9.21        4.57      1.48 o 
  11   4   3        7.92        3.08      5.14 o 
  12   4   3        4.78       -1.87      3.62 o 
  -9   5   3       13.42       19.45      1.82 o 
  -8   5   3        6.59        6.92      1.41 o 
  -7   5   3        2.59        2.91      1.21 o 
  -6   5   3        0.38       -1.18      1.18 o 
  -5   5   3        6.08        6.02      1.15 o 
  -4   5   3        2.18        2.10      1.43 o 
  -3   5   3      133.44      139.28      4.38 o 
  -2   5   3      168.16      189.39      5.72 o 
  -1   5   3       15.97       18.20      1.24 o 
   0   5   3       25.55       27.06      0.94 o 
   1   5   3      130.83      125.18      3.91 o 
   2   5   3       73.46       62.69      1.81 o 
   3   5   3        2.35        3.24      1.05 o 
   4   5   3      373.54      371.42      8.62 o 
   5   5   3       17.75       17.75      1.11 o 
   6   5   3       49.11       42.69      1.45 o 
   7   5   3       22.69       20.79      1.35 o 
   8   5   3       42.08       40.71      1.65 o 
   9   5   3       18.32       15.74      3.00 o 
  10   5   3       11.30       10.03      1.51 o 
  11   5   3        3.33        4.76      1.68 o 
  -9   6   3       12.37       13.90      1.86 o 
  -8   6   3        0.63        2.29      2.24 o 
  -7   6   3       15.99       16.92      1.45 o 
  -6   6   3       35.16       36.63      1.65 o 
  -5   6   3       62.16       53.83      1.68 o 
  -4   6   3       84.63       95.17      3.05 o 
  -3   6   3        5.27        6.76      1.33 o 
  -2   6   3      256.16      241.41      6.95 o 
  -1   6   3       92.19       96.03      2.76 o 
   0   6   3      115.60      123.88      2.66 o 
   1   6   3      438.37      431.09      9.62 o 
   2   6   3        0.68       -0.29      1.24 o 
   3   6   3       91.90       82.69      2.19 o 
   4   6   3      128.29      117.38      2.52 o 
   5   6   3       66.31       63.74      1.62 o 
   6   6   3       32.38       37.54      1.41 o 
   7   6   3      480.06      447.99      9.09 o 
   8   6   3       16.27       14.53      1.41 o 
   9   6   3        0.60        0.46      1.31 o 
  10   6   3       12.33       11.24      1.68 o 
  11   6   3        1.27        0.92      1.72 o 
  -8   7   3        0.00        1.43      1.55 o 
  -7   7   3        0.01        0.10      1.43 o 
  -6   7   3       23.96       21.53      1.48 o 
  -5   7   3       19.34       19.83      1.45 o 
  -4   7   3        3.55        4.67      1.62 o 
  -3   7   3       14.70       18.20      1.71 o 
  -2   7   3       74.13       70.12      2.38 o 
  -1   7   3        5.68        5.53      1.62 o 
   0   7   3      280.55      280.80      5.32 o 
   1   7   3      195.47      190.92      5.81 o 
   2   7   3        1.97        4.38      1.43 o 
   3   7   3       38.73       37.44      2.00 o 
   4   7   3      100.42       96.30      2.12 o 
   5   7   3      261.34      241.27      5.09 o 
   6   7   3        0.20       -0.71      1.15 o 
   7   7   3        4.53        5.73      1.24 o 
   8   7   3        1.12        1.81      1.33 o 
   9   7   3       22.56       26.04      1.72 o 
  10   7   3        1.94        3.78      2.48 o 
  -8   8   3       21.95       21.39      1.95 o 
  -7   8   3        0.02       -0.30      1.48 o 
  -6   8   3        1.86        3.31      1.31 o 
  -5   8   3        9.71       10.77      2.86 o 
  -4   8   3      120.35      117.08      3.24 o 
  -3   8   3       71.29       71.83      2.67 o 
  -2   8   3       15.84       16.10      1.71 o 
  -1   8   3       11.29       12.38      1.62 o 
   0   8   3        1.76        4.04      1.04 o 
   1   8   3        3.31        3.52      1.62 o 
   2   8   3        4.55        0.95      1.71 o 
   3   8   3        7.49        6.86      1.62 o 
   4   8   3      115.85       99.45      2.15 o 
   5   8   3       18.08       19.76      1.38 o 
   6   8   3       14.91       10.50      4.86 o 
   7   8   3        4.89        0.21      1.38 o 
   8   8   3        9.07       12.06      3.19 o 
   9   8   3       15.60       14.50      2.29 o 
  10   8   3        3.75        5.08      1.68 o 
  -7   9   3        0.14        0.01      1.65 o 
  -6   9   3        4.02        4.84      1.58 o 
  -5   9   3        3.73        6.25      1.41 o 
  -4   9   3       10.54        9.81      2.10 o 
  -3   9   3        4.09        3.62      1.81 o 
  -2   9   3       12.98       10.67      1.91 o 
  -1   9   3       27.82       26.29      2.19 o 
   0   9   3        8.40        9.75      2.86 o 
   1   9   3        3.82        4.19      1.81 o 
   2   9   3       79.21       81.36      2.67 o 
   3   9   3        2.09        4.38      1.62 o 
   4   9   3        4.25        3.92      1.67 o 
   5   9   3       23.11       25.09      1.51 o 
   6   9   3        0.07        1.24      1.28 o 
   7   9   3        2.30        1.92      1.45 o 
   8   9   3        0.01        0.96      1.65 o 
   9   9   3        9.70       10.89      1.82 o 
  -6  10   3        1.83        0.79      1.65 o 
  -5  10   3       15.32       15.38      1.72 o 
  -4  10   3       11.52       13.72      2.19 o 
  -3  10   3       29.58       27.72      2.48 o 
  -2  10   3       30.54       33.06      2.29 o 
  -1  10   3        1.77        0.29      1.71 o 
   0  10   3       76.85       72.79      2.12 o 
   1  10   3       12.68       11.15      2.00 o 
   2  10   3        0.22        2.57      1.71 o 
   3  10   3       11.24       12.29      2.00 o 
   4  10   3       39.66       43.69      1.85 o 
   5  10   3       15.34       14.76      1.51 o 
   6  10   3        5.14        4.62      1.48 o 
   7  10   3        0.64       -0.56      2.62 o 
   8  10   3        1.42        2.66      1.95 o 
  -4  11   3        2.16        4.29      2.29 o 
  -3  11   3        2.65        2.76      2.10 o 
  -2  11   3        3.98        3.05      2.10 o 
  -1  11   3       14.40       15.81      2.19 o 
   0  11   3        2.44        0.09      1.86 o 
   1  11   3        5.50        3.91      2.00 o 
   2  11   3       22.99       26.48      2.38 o 
   3  11   3        6.60        6.00      2.19 o 
   4  11   3        0.17        1.26      1.86 o 
   5  11   3       14.55       15.01      1.75 o 
   6  11   3       12.65       21.64      1.82 o 
  -3  12   3        0.87        2.38      2.19 o 
  -2  12   3        1.89        3.43      2.38 o 
  -1  12   3        0.00       -0.67      2.29 o 
   0  12   3        1.62       -0.99      1.62 o 
   1  12   3        0.48        1.43      2.19 o 
   2  12   3       13.49       15.91      2.48 o 
   3  12   3       21.63       21.72      2.76 o 
   4  12   3        9.64       19.91      7.24 o 
   5  12   3       20.02       18.27      2.05 o 
  -1 -12   4        3.41        3.33      2.48 o 
   0 -12   4        2.50        3.69      1.65 o 
   1 -12   4       11.58       14.58      2.67 o 
   2 -12   4        0.91        4.76      2.19 o 
   3 -12   4        1.76        2.95      2.19 o 
  -3 -11   4        0.94        0.00      2.38 o 
  -2 -11   4        0.57        3.62      2.38 o 
  -1 -11   4        2.85        4.00      2.10 o 
   0 -11   4       13.60       14.97      2.52 o 
   1 -11   4        4.62        4.57      2.19 o 
   2 -11   4        0.14       -2.19      2.19 o 
   3 -11   4        6.89        3.62      2.29 o 
   4 -11   4        2.62        3.24      2.19 o 
   5 -11   4       22.74       22.92      2.24 o 
  -5 -10   4        2.16        4.45      1.61 o 
  -4 -10   4       44.91       46.74      2.22 o 
  -3 -10   4        0.79       -1.71      2.19 o 
  -2 -10   4        4.12        6.86      2.00 o 
  -1 -10   4        0.51        5.14      2.00 o 
   0 -10   4        3.07        2.96      1.31 o 
   1 -10   4        2.68        4.57      1.91 o 
   2 -10   4        4.41        1.71      1.91 o 
   3 -10   4        3.38        4.19      2.00 o 
   4 -10   4       13.30       11.24      2.19 o 
   5 -10   4       21.95       21.61      2.38 o 
   6 -10   4       16.09       19.00      1.85 o 
   7 -10   4       12.11       15.13      1.82 o 
  -6  -9   4        2.93        3.48      1.95 o 
  -5  -9   4        6.81       10.96      3.38 o 
  -4  -9   4        1.09        1.10      1.35 o 
  -3  -9   4        1.21        2.00      1.71 o 
  -2  -9   4        1.82        4.57      1.71 o 
  -1  -9   4       11.12       13.91      1.91 o 
   0  -9   4        2.51        3.02      1.18 o 
   1  -9   4        4.68        3.33      1.71 o 
   2  -9   4       22.71       21.82      2.00 o 
   3  -9   4        3.01        3.81      1.71 o 
   4  -9   4       10.00       10.00      1.91 o 
   5  -9   4       13.81       12.48      1.48 o 
   6  -9   4        3.77        2.37      1.48 o 
   7  -9   4       10.91       12.29      1.76 o 
   8  -9   4        0.71        0.43      1.62 o 
  -7  -8   4        1.11       -1.72      1.72 o 
  -6  -8   4        3.40        0.00      1.58 o 
  -5  -8   4        0.41        0.78      1.31 o 
  -4  -8   4       14.09       16.77      1.48 o 
  -3  -8   4        0.61        2.95      1.71 o 
  -2  -8   4        2.44        3.52      1.71 o 
  -1  -8   4        1.06        0.38      1.62 o 
   0  -8   4       58.07       54.87      2.29 o 
   1  -8   4       43.88       40.01      2.29 o 
   2  -8   4        0.29        0.95      1.52 o 
   3  -8   4      360.42      365.64      9.81 o 
   4  -8   4       36.38       34.49      2.38 o 
   5  -8   4       49.57       53.25      3.14 o 
   6  -8   4       17.58       15.87      1.55 o 
   7  -8   4        3.48        1.14      1.41 o 
   8  -8   4        7.89        9.70      1.58 o 
   9  -8   4        2.25        3.03      1.58 o 
  -8  -7   4        8.10        9.47      1.75 o 
  -7  -7   4        1.78        0.32      2.14 o 
  -6  -7   4       16.78       17.79      1.58 o 
  -5  -7   4        9.90       14.61      4.91 o 
  -4  -7   4        9.85       11.24      1.57 o 
  -3  -7   4       99.65       97.27      2.86 o 
  -2  -7   4       57.20       58.68      2.38 o 
  -1  -7   4       40.29       41.73      2.00 o 
   0  -7   4      280.59      268.33      5.62 o 
   1  -7   4      256.97      253.98      7.62 o 
   2  -7   4       12.87       11.81      1.62 o 
   3  -7   4       28.93       24.01      1.91 o 
   4  -7   4        4.16        3.62      1.62 o 
   5  -7   4       10.36        8.59      1.21 o 
   6  -7   4        4.80        5.55      1.21 o 
   7  -7   4       31.44       33.91      1.61 o 
   8  -7   4        0.34       -1.35      1.35 o 
   9  -7   4        1.37        2.75      2.81 o 
  10  -7   4        0.08       -1.36      1.58 o 
  -8  -6   4       24.51       22.31      1.99 o 
  -7  -6   4        8.49       11.77      1.51 o 
  -6  -6   4        0.94        2.86      1.21 o 
  -5  -6   4       74.67       66.02      6.05 o 
  -4  -6   4        0.21        0.29      1.81 o 
  -3  -6   4      166.28      151.76      4.76 o 
  -2  -6   4        7.48        7.43      1.62 o 
  -1  -6   4        7.15        7.15      1.43 o 
   0  -6   4      193.58      183.10      3.94 o 
   1  -6   4      159.41      166.05      5.24 o 
   2  -6   4      208.02      213.11      6.57 o 
   3  -6   4        0.87        0.67      1.33 o 
   4  -6   4       35.00       38.49      1.91 o 
   5  -6   4       15.43       13.14      1.52 o 
   6  -6   4       89.68       84.52      1.89 o 
   7  -6   4       10.16       11.37      1.38 o 
   8  -6   4       37.38       40.92      3.91 o 
   9  -6   4       17.41       15.06      3.05 o 
  10  -6   4       22.60       22.26      1.82 o 
  -9  -5   4        8.31        8.55      1.78 o 
  -8  -5   4        1.66        1.70      4.38 o 
  -7  -5   4        0.64        1.95      1.35 o 
  -6  -5   4        0.13        1.19      1.29 o 
  -5  -5   4       46.42       47.52      2.43 o 
  -4  -5   4        0.08       -0.98      0.98 o 
  -3  -5   4      464.88      435.85     10.96 o 
  -2  -5   4      272.16      278.66      7.24 o 
  -1  -5   4      111.23      114.23      3.43 o 
   0  -5   4        5.64        5.27      0.88 o 
   1  -5   4      429.10      430.99      9.43 o 
   2  -5   4        0.16        3.24      1.14 o 
   3  -5   4        1.84        1.33      1.24 o 
   4  -5   4       22.20       22.96      1.62 o 
   5  -5   4      385.11      382.17     15.86 o 
   6  -5   4       13.85       11.98      1.86 o 
   7  -5   4       93.17       96.69      3.05 o 
   8  -5   4       64.36       60.09      1.85 o 
   9  -5   4       30.95       31.55      1.68 o 
  10  -5   4       12.57       14.96      1.62 o 
  11  -5   4        6.34        7.32      1.68 o 
  -9  -4   4        7.01        9.07      1.65 o 
  -8  -4   4        3.73        3.91      1.48 o 
  -7  -4   4       99.75      107.95      2.29 o 
  -6  -4   4        0.31        0.13      1.14 o 
  -5  -4   4       46.29       45.65      1.48 o 
  -4  -4   4        5.70        4.89      2.05 o 
  -3  -4   4      506.09      497.30     10.77 o 
  -2  -4   4        5.01        4.86      1.24 o 
  -1  -4   4      125.52      123.37      3.72 o 
   0  -4   4       16.90       19.05      0.88 o 
   1  -4   4       85.42       80.79      2.38 o 
   2  -4   4      227.98      230.93      6.38 o 
   3  -4   4      123.00      136.52      4.29 o 
   4  -4   4      127.06      129.53      2.56 o 
   5  -4   4       83.83       86.74      1.74 o 
   6  -4   4       16.70       17.30      1.15 o 
   7  -4   4      108.95      100.93      3.48 o 
   8  -4   4        3.96        2.76      1.21 o 
   9  -4   4       28.01       25.49      2.00 o 
  10  -4   4        0.06       -2.38      2.38 o 
  11  -4   4        3.91        5.89      1.55 o 
  -9  -3   4        2.39        0.67      1.68 o 
  -8  -3   4        0.51        0.57      1.76 o 
  -7  -3   4        0.08       -0.29      1.28 o 
  -6  -3   4        4.71        0.95      1.15 o 
  -5  -3   4        0.74        1.14      2.00 o 
  -4  -3   4       40.51       46.42      1.38 o 
  -3  -3   4      177.47      181.20      5.72 o 
  -2  -3   4      100.63      104.89      2.86 o 
  -1  -3   4      345.77      340.96      7.53 o 
   0  -3   4       42.36       41.74      1.01 o 
   1  -3   4      399.55      438.90      8.00 o 
   2  -3   4        3.69        5.53      0.95 o 
   3  -3   4      112.91      116.80      3.14 o 
   4  -3   4      853.40      884.13     13.10 o 
   5  -3   4      373.48      368.34      6.37 o 
   6  -3   4      102.58      104.39      2.25 o 
   7  -3   4        2.09        2.19      1.01 o 
   8  -3   4       86.65       84.28      1.89 o 
   9  -3   4        7.56       10.33      3.19 o 
  10  -3   4        2.27        2.23      1.52 o 
  11  -3   4        0.69       -1.56      1.61 o 
  12  -3   4        3.46        6.55      1.72 o 
 -10  -2   4        0.23        1.86      1.62 o 
  -9  -2   4        3.71        1.85      1.58 o 
  -8  -2   4       44.80       47.79      3.00 o 
  -7  -2   4       52.81       51.42      3.95 o 
  -6  -2   4        8.63       11.43      1.15 o 
  -5  -2   4      108.12       98.23      3.14 o 
  -4  -2   4        0.49        2.65      1.52 o 
  -3  -2   4        8.38        9.15      1.14 o 
  -2  -2   4      230.54      221.40      6.29 o 
  -1  -2   4        1.44        0.86      0.95 o 
   0  -2   4     1336.56     1341.42      9.20 o 
   1  -2   4       92.42      113.56      3.24 o 
   2  -2   4        4.08        1.81      0.76 o 
   3  -2   4      492.54      543.31      8.76 o 
   4  -2   4      947.15      922.53      8.56 o 
   5  -2   4      132.31      139.07      2.95 o 
   6  -2   4        0.04       -0.14      0.88 o 
   7  -2   4        2.77        3.95      1.43 o 
   8  -2   4      145.48      141.38      3.10 o 
   9  -2   4        0.43        1.14      1.18 o 
  10  -2   4        2.51        2.86      1.31 o 
  11  -2   4       10.84        9.02      1.68 o 
  12  -2   4        0.18       -0.19      1.68 o 
 -10  -1   4        3.83        3.91      1.71 o 
  -9  -1   4        3.85        4.47      1.51 o 
  -8  -1   4       30.69       29.30      1.62 o 
  -7  -1   4        1.33        1.71      1.21 o 
  -6  -1   4        8.19        7.01      1.08 o 
  -5  -1   4      159.77      148.43      4.00 o 
  -4  -1   4       56.23       55.21      1.35 o 
  -3  -1   4       58.13       59.35      1.81 o 
  -2  -1   4      150.07      184.53      4.86 o 
  -1  -1   4      435.67      454.05      7.72 o 
   0  -1   4      105.76      121.39      2.53 o 
   1  -1   4       39.52       33.25      1.14 o 
   2  -1   4      750.91      764.14      9.24 o 
   3  -1   4     1124.40     1197.04     12.10 o 
   4  -1   4      107.48       92.52      1.88 o 
   5  -1   4      133.40      130.81      3.86 o 
   6  -1   4       91.28       91.49      2.81 o 
   7  -1   4        9.24        8.51      2.05 o 
   8  -1   4       22.78       20.28      1.31 o 
   9  -1   4       28.85       25.85      1.91 o 
  10  -1   4        9.26        9.52      1.45 o 
  11  -1   4       62.81       63.26      6.24 o 
  12  -1   4        0.57       -0.19      1.68 o 
 -10   0   4       15.09       19.58      2.86 o 
  -9   0   4       10.40        9.92      2.00 o 
  -8   0   4       42.85       42.42      2.38 o 
  -7   0   4       30.19       32.90      1.51 o 
  -6   0   4      195.56      175.80      3.76 o 
  -5   0   4       44.26       45.87      2.05 o 
  -4   0   4      538.27      519.35     12.43 o 
  -3   0   4      146.70      139.09      4.19 o 
  -2   0   4        0.26        0.76      0.86 o 
  -1   0   4      345.62      347.63      6.67 o 
   0   0   4      133.27      130.42      2.49 o 
   1   0   4     1277.26     1270.30     11.24 o 
   2   0   4     1584.28     1597.16     12.86 o 
   3   0   4      708.64      752.04      9.43 o 
   4   0   4        0.02        0.74      0.64 o 
   5   0   4      479.12      504.51      6.64 o 
   6   0   4       29.60       27.45      2.38 o 
   7   0   4       20.25       19.86      1.15 o 
   8   0   4       17.04       13.16      1.15 o 
   9   0   4       61.49       64.24      1.86 o 
  10   0   4       15.29       16.85      5.10 o 
  11   0   4       45.92       47.62      2.02 o 
  12   0   4        5.67        4.29      2.48 o 
 -10   1   4        3.92        5.80      1.81 o 
  -9   1   4        6.09        7.39      1.41 o 
  -8   1   4        5.11        4.43      1.35 o 
  -7   1   4       96.37       90.22      2.02 o 
  -6   1   4        5.82        4.84      1.08 o 
  -5   1   4      213.69      207.72      7.48 o 
  -4   1   4      100.82       94.06      3.38 o 
  -3   1   4      260.42      249.22      6.95 o 
  -2   1   4       19.28       24.86      1.14 o 
  -1   1   4        0.07        1.05      0.76 o 
   0   1   4       22.17       16.66      1.14 o 
   1   1   4      260.39      271.32      5.53 o 
   2   1   4     1003.82      983.26     10.19 o 
   3   1   4      101.83       97.17      2.95 o 
   4   1   4      105.70      112.77      2.26 o 
   5   1   4      144.98      144.12      3.81 o 
   6   1   4      193.98      200.82      4.11 o 
   7   1   4       78.27       83.45      1.78 o 
   8   1   4        8.87        9.99      1.11 o 
   9   1   4        0.69       -0.33      1.21 o 
  10   1   4       15.44       13.05      1.51 o 
  11   1   4       31.35       33.21      2.05 o 
  12   1   4        5.10        8.41      1.72 o 
 -10   2   4        8.20       11.17      1.89 o 
  -9   2   4       20.27       20.44      1.82 o 
  -8   2   4       20.04       18.67      1.58 o 
  -7   2   4        0.41       -1.15      1.15 o 
  -6   2   4        0.52        0.34      1.04 o 
  -5   2   4       25.00       21.27      1.86 o 
  -4   2   4       37.26       38.35      1.21 o 
  -3   2   4      401.38      362.68      8.76 o 
  -2   2   4      176.12      172.15      4.76 o 
  -1   2   4       46.08       44.39      1.33 o 
   0   2   4      227.58      277.14      8.24 o 
   1   2   4     1331.85     1414.15     12.67 o 
   2   2   4      569.01      574.08      8.29 o 
   3   2   4       38.57       30.39      1.14 o 
   4   2   4      158.62      183.52      3.47 o 
   5   2   4      158.77      184.08      6.29 o 
   6   2   4        0.06        0.43      0.88 o 
   7   2   4      104.72       97.64      3.24 o 
   8   2   4        7.46       10.10      1.15 o 
   9   2   4       43.80       42.54      1.65 o 
  10   2   4        6.58        7.07      1.57 o 
  11   2   4        1.50        0.09      1.86 o 
  12   2   4        5.35        5.46      1.78 o 
  -9   3   4        3.85       13.11      7.43 o 
  -8   3   4        8.57        7.31      1.45 o 
  -7   3   4        3.81        4.21      2.33 o 
  -6   3   4       50.32       48.93      1.55 o 
  -5   3   4        0.30       -0.39      1.04 o 
  -4   3   4       14.31       13.43      1.08 o 
  -3   3   4       26.22       22.86      1.52 o 
  -2   3   4      543.04      573.42     10.00 o 
  -1   3   4      369.13      384.69      7.72 o 
   0   3   4        1.23        4.35      1.10 o 
   1   3   4      300.11      289.71      6.48 o 
   2   3   4      267.62      293.33      6.57 o 
   3   3   4       76.57       87.17      2.67 o 
   4   3   4      163.92      177.77      8.96 o 
   5   3   4       14.63       12.38      1.29 o 
   6   3   4       13.36       15.00      1.67 o 
   7   3   4       39.11       39.38      1.67 o 
   8   3   4       63.67       61.87      1.68 o 
   9   3   4        2.22        2.33      2.52 o 
  10   3   4        2.62        2.62      1.28 o 
  11   3   4        0.53        1.00      1.95 o 
  12   3   4        0.90        1.39      1.72 o 
  -9   4   4        0.17        6.73      6.57 o 
  -8   4   4       32.66       35.70      1.82 o 
  -7   4   4       24.89       29.26      1.57 o 
  -6   4   4        3.75        5.26      1.15 o 
  -5   4   4      149.87      137.79      3.38 o 
  -4   4   4      676.12      665.57      9.36 o 
  -3   4   4       62.82       57.83      2.00 o 
  -2   4   4      128.06      136.14      3.81 o 
  -1   4   4      105.32       96.70      2.86 o 
   0   4   4      176.73      192.77      3.60 o 
   1   4   4      165.67      161.00      4.67 o 
   2   4   4      146.29      152.71      4.57 o 
   3   4   4       95.44       84.88      2.57 o 
   4   4   4        1.56        2.67      0.81 o 
   5   4   4       14.32       14.17      1.04 o 
   6   4   4       11.44       12.53      1.08 o 
   7   4   4       15.12       11.26      1.21 o 
   8   4   4      169.70      168.12      4.10 o 
   9   4   4       11.17       10.34      2.38 o 
  10   4   4        6.56        6.50      2.67 o 
  11   4   4        0.44        1.26      1.57 o 
  12   4   4       10.93       11.51      4.57 o 
  -9   5   4        2.81        1.42      1.72 o 
  -8   5   4       13.96       16.08      1.78 o 
  -7   5   4       24.68       24.10      1.65 o 
  -6   5   4        0.01        0.14      1.11 o 
  -5   5   4       33.90       28.03      1.45 o 
  -4   5   4      511.09      501.57     24.86 o 
  -3   5   4       43.19       43.73      2.00 o 
  -2   5   4       61.76       56.21      1.91 o 
  -1   5   4       13.19       15.24      1.33 o 
   0   5   4      222.06      230.65      4.52 o 
   1   5   4       91.15       87.07      2.57 o 
   2   5   4       11.61       12.10      1.24 o 
   3   5   4      151.28      151.29      4.57 o 
   4   5   4       51.55       46.12      3.38 o 
   5   5   4       62.24       68.30      1.67 o 
   6   5   4        0.67        0.81      1.01 o 
   7   5   4        0.03        0.83      1.11 o 
   8   5   4       68.16       74.30      2.48 o 
   9   5   4        4.43        4.24      1.31 o 
  10   5   4        7.97        8.14      1.48 o 
  11   5   4        5.06        3.72      1.65 o 
  -8   6   4        0.02        4.25      6.00 o 
  -7   6   4       10.52       12.09      1.45 o 
  -6   6   4        8.49        7.75      1.48 o 
  -5   6   4       85.83       86.75      2.19 o 
  -4   6   4        4.96       10.10      1.62 o 
  -3   6   4      281.40      279.04      8.10 o 
  -2   6   4       22.47       25.25      1.71 o 
  -1   6   4      101.64      109.18      3.43 o 
   0   6   4        0.02        1.05      0.88 o 
   1   6   4       56.53       59.45      2.00 o 
   2   6   4       67.85       65.83      2.10 o 
   3   6   4      734.99      718.99     13.05 o 
   4   6   4        0.01        1.26      0.98 o 
   5   6   4        0.42        1.01      0.98 o 
   6   6   4       22.86       25.82      1.35 o 
   7   6   4       12.90       17.24      4.14 o 
   8   6   4        2.90        0.62      1.35 o 
   9   6   4        2.39        2.95      1.34 o 
  10   6   4        6.05        4.34      1.65 o 
  11   6   4        1.66        4.39      4.81 o 
  -8   7   4        1.01        3.00      1.95 o 
  -7   7   4        0.03        0.43      2.10 o 
  -6   7   4       16.63       20.05      1.58 o 
  -5   7   4        6.83        6.47      1.52 o 
  -4   7   4       18.94       17.91      2.10 o 
  -3   7   4       33.01       42.39      2.19 o 
  -2   7   4       16.64       14.48      1.71 o 
  -1   7   4       38.04       35.25      1.91 o 
   0   7   4       15.97       11.78      1.15 o 
   1   7   4       22.00       15.81      1.71 o 
   2   7   4        9.30        7.34      1.62 o 
   3   7   4      239.36      236.17      6.67 o 
   4   7   4      316.57      299.13      5.93 o 
   5   7   4       68.52       66.90      1.68 o 
   6   7   4        4.41        6.61      1.18 o 
   7   7   4       14.70       16.12      1.48 o 
   8   7   4        2.42        0.03      1.41 o 
   9   7   4        2.04       -1.48      1.48 o 
  10   7   4        0.10        0.97      1.91 o 
  -7   8   4       12.27       17.11      1.72 o 
  -6   8   4        1.21        2.10      1.55 o 
  -5   8   4        0.54        0.86      1.52 o 
  -4   8   4        2.41        3.72      1.71 o 
  -3   8   4       37.89       34.39      2.19 o 
  -2   8   4      101.43      100.60      2.95 o 
  -1   8   4        3.51        3.24      1.52 o 
   0   8   4       21.87       19.52      1.24 o 
   1   8   4      119.39      103.75      3.24 o 
   2   8   4      564.49      519.97     13.15 o 
   3   8   4        5.76        5.24      1.62 o 
   4   8   4       93.20       92.10      1.99 o 
   5   8   4        0.19        0.13      1.33 o 
   6   8   4        0.92        1.71      1.15 o 
   7   8   4        2.39        2.26      2.57 o 
   8   8   4        0.32        0.41      2.67 o 
   9   8   4       27.63       29.18      2.02 o 
  10   8   4        1.08       -2.38      2.38 o 
  -6   9   4        0.07       -2.29      2.29 o 
  -5   9   4       26.31       28.51      1.89 o 
  -4   9   4        1.63        2.67      1.91 o 
  -3   9   4        3.93        6.95      1.81 o 
  -2   9   4       48.88       52.59      2.57 o 
  -1   9   4       21.49       19.63      2.19 o 
   0   9   4        0.47       -0.43      1.21 o 
   1   9   4       47.04       45.16      2.29 o 
   2   9   4       43.56       48.49      2.48 o 
   3   9   4       54.41       49.44      2.38 o 
   4   9   4       24.89       27.42      1.51 o 
   5   9   4       20.62       19.68      2.19 o 
   6   9   4       13.42       14.94      2.57 o 
   7   9   4        8.47        8.88      1.51 o 
   8   9   4        8.66        7.24      1.68 o 
   9   9   4       16.34       20.91      2.02 o 
  -5  10   4        0.00        0.20      1.51 o 
  -4  10   4        2.76       -0.29      2.29 o 
  -3  10   4       11.65        9.81      2.38 o 
  -2  10   4        0.00       -0.57      1.81 o 
  -1  10   4       13.80       16.96      2.00 o 
   0  10   4        0.97        1.38      1.28 o 
   1  10   4        7.10        6.10      1.91 o 
   2  10   4        3.49        4.29      1.81 o 
   3  10   4        6.60        5.72      1.91 o 
   4  10   4       12.97       15.65      1.81 o 
   5  10   4        6.62        8.93      2.05 o 
   6  10   4       24.50       23.98      1.72 o 
   7  10   4        0.91        0.57      1.91 o 
   8  10   4        3.91        3.62      1.75 o 
  -4  11   4        2.15        2.76      2.38 o 
  -3  11   4       18.55       20.20      2.48 o 
  -2  11   4        8.11        6.67      2.38 o 
  -1  11   4        0.28        0.38      2.10 o 
   0  11   4       34.78       36.88      1.89 o 
   1  11   4        1.00       -2.10      2.10 o 
   2  11   4       30.08       30.10      2.48 o 
   3  11   4        0.32        3.33      2.00 o 
   4  11   4        1.86        0.18      1.58 o 
   5  11   4        0.63        1.52      2.10 o 
   6  11   4        1.12        1.38      1.62 o 
  -2  12   4       17.67       17.91      2.76 o 
  -1  12   4        0.19        2.95      2.29 o 
   0  12   4        0.03        0.67      2.00 o 
   1  12   4        5.80        7.05      2.29 o 
   2  12   4        1.49        4.76      2.29 o 
   3  12   4        1.96        0.76      2.29 o 
   4  12   4        4.45        3.57      1.75 o 
  -2 -11   5        1.70        8.48      2.29 o 
  -1 -11   5        3.92        1.24      2.29 o 
   0 -11   5       12.28       11.55      1.82 o 
   1 -11   5        6.71       11.72      2.29 o 
   2 -11   5        3.79        4.00      2.29 o 
   3 -11   5        4.08        5.81      2.29 o 
   4 -11   5        0.07       -2.29      2.29 o 
   5 -11   5        0.38        3.34      2.48 o 
  -4 -10   5        8.47        9.15      3.33 o 
  -3 -10   5        1.44       -2.38      2.38 o 
  -2 -10   5        0.14        2.19      2.10 o 
  -1 -10   5        4.30        8.00      2.10 o 
   0 -10   5        0.73        1.15      2.14 o 
   1 -10   5        0.02       -1.24      1.91 o 
   2 -10   5        0.48       -0.19      1.81 o 
   3 -10   5        1.82        5.05      2.00 o 
   4 -10   5        8.52        4.76      2.19 o 
   5 -10   5       18.63       17.39      3.52 o 
   6 -10   5        0.01        0.83      1.58 o 
   7 -10   5       25.82       25.54      3.86 o 
  -5  -9   5        3.37        3.14      1.71 o 
  -4  -9   5        2.21        0.84      1.58 o 
  -3  -9   5        3.63        5.91      2.00 o 
  -2  -9   5       41.92       40.30      2.48 o 
  -1  -9   5       14.45       13.53      2.00 o 
   0  -9   5       17.08       15.81      1.51 o 
   1  -9   5       40.81       42.01      2.48 o 
   2  -9   5        8.83        8.86      1.91 o 
   3  -9   5        0.16        2.29      1.62 o 
   4  -9   5       23.53       22.10      2.29 o 
   5  -9   5       17.14       22.63      1.62 o 
   6  -9   5        4.35        6.50      2.10 o 
   7  -9   5        2.78        2.92      1.54 o 
   8  -9   5        5.58        5.98      1.72 o 
  -6  -8   5        0.22       -2.75      3.00 o 
  -5  -8   5        0.13        1.05      3.14 o 
  -4  -8   5        4.24        7.50      1.35 o 
  -3  -8   5        1.82        2.76      1.81 o 
  -2  -8   5       48.74       43.44      2.48 o 
  -1  -8   5       67.30       68.40      2.76 o 
   0  -8   5        0.06       -1.18      1.18 o 
   1  -8   5        0.46        0.95      1.62 o 
   2  -8   5       61.10       60.02      2.57 o 
   3  -8   5        3.18        2.86      1.71 o 
   4  -8   5        3.75        1.43      1.81 o 
   5  -8   5        3.11        3.41      1.31 o 
   6  -8   5       17.53       14.94      1.48 o 
   7  -8   5       13.46       13.55      2.62 o 
   8  -8   5        2.31       -0.34      1.54 o 
   9  -8   5        0.01        2.48      2.24 o 
  -7  -7   5        1.61        3.57      2.05 o 
  -6  -7   5        0.33        3.43      1.48 o 
  -5  -7   5        6.52        6.72      1.35 o 
  -4  -7   5        4.81        5.95      1.81 o 
  -3  -7   5        7.35        9.43      1.81 o 
  -2  -7   5       68.62       65.83      2.67 o 
  -1  -7   5       20.52       17.82      2.10 o 
   0  -7   5       97.26       81.12      1.89 o 
   1  -7   5       27.15       27.25      2.00 o 
   2  -7   5        0.20       -1.52      1.52 o 
   3  -7   5       41.03       38.96      2.10 o 
   4  -7   5       33.31       33.82      2.10 o 
   5  -7   5       39.53       34.46      1.55 o 
   6  -7   5       75.29       76.43      1.99 o 
   7  -7   5       43.01       45.11      1.82 o 
   8  -7   5       26.28       28.99      3.95 o 
   9  -7   5        0.93       -0.39      1.51 o 
  10  -7   5        6.85        3.82      2.19 o 
  -8  -6   5        0.03       -1.03      1.68 o 
  -7  -6   5       58.75       63.83      2.36 o 
  -6  -6   5       21.22       24.19      1.95 o 
  -5  -6   5        1.54        2.28      1.62 o 
  -4  -6   5        5.25        3.57      2.14 o 
  -3  -6   5        0.01        0.57      1.52 o 
  -2  -6   5      278.26      253.89      7.24 o 
  -1  -6   5       94.12       84.03      2.67 o 
   0  -6   5      242.26      235.26      8.38 o 
   1  -6   5      142.47      142.43      4.19 o 
   2  -6   5        4.52        2.67      1.43 o 
   3  -6   5       17.81       18.58      1.62 o 
   4  -6   5        2.37        1.52      1.52 o 
   5  -6   5       64.05       65.55      1.72 o 
   6  -6   5       77.81       82.36      1.95 o 
   7  -6   5        1.91        0.43      1.29 o 
   8  -6   5        1.37        0.29      1.28 o 
   9  -6   5        0.12       -1.27      1.33 o 
  10  -6   5        7.30       11.68      2.76 o 
  -8  -5   5        0.00        0.29      1.54 o 
  -7  -5   5       31.87       34.86      2.14 o 
  -6  -5   5        1.21        3.52      1.28 o 
  -5  -5   5       14.47       15.59      2.95 o 
  -4  -5   5        3.79        3.67      1.15 o 
  -3  -5   5      194.95      189.77      6.29 o 
  -2  -5   5        7.77        6.76      1.62 o 
  -1  -5   5       95.43       93.84      2.86 o 
   0  -5   5       84.77       87.90      1.71 o 
   1  -5   5      125.63      120.51      3.43 o 
   2  -5   5       18.74       17.43      1.62 o 
   3  -5   5        4.35        6.95      1.33 o 
   4  -5   5        1.48       -0.95      1.43 o 
   5  -5   5       47.61       41.63      1.48 o 
   6  -5   5       56.92       61.36      1.62 o 
   7  -5   5        2.79        2.20      2.05 o 
   8  -5   5       80.31       83.14      2.12 o 
   9  -5   5        5.94        4.43      1.35 o 
  10  -5   5        1.48       -0.38      1.55 o 
  11  -5   5       11.55       10.92      1.87 o 
  -9  -4   5        0.15        1.65      1.65 o 
  -8  -4   5        0.33       -0.58      1.86 o 
  -7  -4   5        6.30       10.23      1.48 o 
  -6  -4   5       28.32       24.53      2.62 o 
  -5  -4   5       12.94        7.72      1.24 o 
  -4  -4   5        0.06        0.95      1.01 o 
  -3  -4   5       31.34       26.10      1.81 o 
  -2  -4   5      295.36      277.04      7.72 o 
  -1  -4   5       53.54       54.40      1.91 o 
   0  -4   5      847.54      822.91      9.16 o 
   1  -4   5      180.16      188.92      5.72 o 
   2  -4   5        0.33        0.48      1.05 o 
   3  -4   5      135.47      129.18      3.72 o 
   4  -4   5      657.93      651.14      8.52 o 
   5  -4   5      161.49      173.86      3.57 o 
   6  -4   5        1.76        2.10      1.08 o 
   7  -4   5       17.25       18.87      1.24 o 
   8  -4   5       28.35       25.14      1.48 o 
   9  -4   5        9.60        7.02      1.52 o 
  10  -4   5        3.48        2.62      3.19 o 
  11  -4   5        3.14        5.32      1.58 o 
  -9  -3   5        7.88       10.36      1.72 o 
  -8  -3   5        2.94        0.99      1.86 o 
  -7  -3   5       36.45       36.68      1.75 o 
  -6  -3   5      188.39      174.29      3.74 o 
  -5  -3   5        5.49        4.81      1.15 o 
  -4  -3   5      218.00      211.20      4.41 o 
  -3  -3   5      149.75      143.09      4.57 o 
  -2  -3   5       65.87       68.12      2.10 o 
   0  -3   5      513.19      539.22      7.01 o 
   1  -3   5       66.50       67.45      2.00 o 
   2  -3   5      419.08      404.79      8.38 o 
   3  -3   5      446.16      440.52      9.15 o 
   4  -3   5        9.17        8.19      0.88 o 
   5  -3   5       82.48       86.62      1.89 o 
   6  -3   5       25.77       30.42      1.24 o 
   7  -3   5       37.08       33.49      1.41 o 
   8  -3   5       35.69       32.23      1.57 o 
   9  -3   5       84.04       90.27      4.72 o 
  10  -3   5        7.85        9.47      1.86 o 
  11  -3   5       10.32       11.01      1.68 o 
  12  -3   5       13.18       12.24      1.92 o 
  -9  -2   5       17.65       20.15      2.19 o 
  -8  -2   5       10.33       10.37      2.24 o 
  -7  -2   5       49.50       44.64      1.82 o 
  -6  -2   5        0.38       -0.48      1.18 o 
  -5  -2   5        5.32        3.33      1.08 o 
  -4  -2   5       42.57       41.27      1.38 o 
  -3  -2   5      128.13      121.75      3.62 o 
  -2  -2   5      130.33      119.18      3.52 o 
  -1  -2   5      400.35      417.94      8.76 o 
   0  -2   5       35.50       33.54      0.91 o 
   1  -2   5       78.85       67.64      2.00 o 
   2  -2   5        6.31        2.48      0.95 o 
   3  -2   5       48.61       58.49      1.71 o 
   4  -2   5       18.74       19.68      0.88 o 
   5  -2   5      155.91      180.47      5.76 o 
   6  -2   5       44.04       46.16      1.35 o 
   7  -2   5       20.41       21.45      1.21 o 
   8  -2   5       56.90       57.11      1.68 o 
   9  -2   5        8.60        7.86      1.18 o 
  10  -2   5        7.59        6.51      1.41 o 
  11  -2   5        3.40        3.62      1.62 o 
  12  -2   5       56.54       61.47      6.24 o 
  -9  -1   5        5.23        6.51      1.72 o 
  -8  -1   5       17.35       18.74      1.62 o 
  -7  -1   5       47.60       41.90      1.75 o 
  -6  -1   5       40.44       33.82      2.81 o 
  -5  -1   5       63.82       68.59      3.10 o 
  -4  -1   5       10.31        9.04      1.04 o 
  -3  -1   5       40.69       33.82      1.62 o 
  -2  -1   5      412.75      390.69      8.76 o 
  -1  -1   5      828.47      879.70     11.91 o 
   0  -1   5       81.29       81.79      1.82 o 
   1  -1   5     1072.64     1127.02     12.38 o 
   2  -1   5       39.79       41.25      1.33 o 
   3  -1   5      655.66      689.45     10.19 o 
   4  -1   5      289.33      297.57      5.19 o 
   5  -1   5        0.45       -0.81      0.81 o 
   6  -1   5       68.05       65.79      1.48 o 
   7  -1   5      270.91      273.89      5.42 o 
   8  -1   5        1.83       -0.61      1.62 o 
   9  -1   5       17.79       14.56      1.35 o 
  10  -1   5        0.02       -1.35      1.38 o 
  11  -1   5        0.38        0.28      1.45 o 
  12  -1   5        0.55       -0.57      1.68 o 
  -9   0   5        0.10        1.79      1.58 o 
  -8   0   5        9.05        8.20      1.48 o 
  -7   0   5       26.79       22.05      4.19 o 
  -6   0   5       38.96       31.54      1.48 o 
  -5   0   5       29.24       25.25      1.28 o 
  -4   0   5        8.73        5.67      1.01 o 
  -3   0   5        2.28        3.33      1.14 o 
  -2   0   5      449.08      454.81      9.34 o 
  -1   0   5      349.10      318.86      7.24 o 
   0   0   5      401.09      408.11      5.49 o 
   1   0   5      423.69      515.68      8.38 o 
   2   0   5       36.91       45.63      1.43 o 
   3   0   5       62.85       64.69      1.91 o 
   4   0   5        7.63       10.18      2.05 o 
   5   0   5      275.67      299.58      6.05 o 
   6   0   5       98.35      112.31      2.35 o 
   7   0   5       26.82       31.75      2.00 o 
   8   0   5       18.37       15.53      1.21 o 
   9   0   5        1.71        2.75      2.57 o 
  10   0   5        1.28        2.43      1.21 o 
  11   0   5        6.92        8.70      1.55 o 
  12   0   5        2.68        3.15      1.72 o 
  -9   1   5        1.20        0.75      1.95 o 
  -8   1   5        3.24        2.81      1.41 o 
  -7   1   5       24.47       25.96      1.48 o 
  -6   1   5       63.86       72.06      2.24 o 
  -5   1   5      153.46      145.67      6.53 o 
  -4   1   5       17.36       14.50      1.15 o 
  -3   1   5       91.40       87.27      2.57 o 
  -2   1   5      165.65      171.58      5.24 o 
  -1   1   5      176.76      162.72      4.76 o 
   0   1   5      712.46      761.09     13.81 o 
   1   1   5        6.25        6.29      0.95 o 
   2   1   5      123.29      112.23      3.33 o 
   3   1   5      797.17      822.16     10.86 o 
   4   1   5      164.05      160.92      3.40 o 
   5   1   5       35.47       36.21      1.08 o 
   6   1   5      213.08      205.49     10.34 o 
   7   1   5        2.94        2.19      1.01 o 
   8   1   5       17.72       17.50      1.21 o 
   9   1   5       13.03       16.63      1.62 o 
  10   1   5        0.69        0.19      2.19 o 
  11   1   5        9.13       11.73      1.76 o 
  12   1   5        0.44        1.43      1.62 o 
  -9   2   5       12.56       15.26      1.78 o 
  -8   2   5        9.92       10.40      2.00 o 
  -7   2   5       24.72       26.20      1.51 o 
  -6   2   5      119.21      112.62      3.95 o 
  -5   2   5       34.00       33.20      1.41 o 
  -4   2   5        0.71        1.55      0.98 o 
  -3   2   5      685.30      658.01     12.29 o 
  -2   2   5        4.32        5.81      1.14 o 
  -1   2   5      187.71      185.87      5.14 o 
   0   2   5      489.82      511.28      7.48 o 
   1   2   5      329.80      363.07      7.43 o 
   2   2   5      373.66      436.61      8.10 o 
   3   2   5       84.29       74.40      2.19 o 
   4   2   5      345.51      338.94      8.34 o 
   5   2   5        8.88       10.17      0.88 o 
   6   2   5       34.26       33.61      2.95 o 
   7   2   5       43.85       41.60      1.41 o 
   8   2   5       10.23        4.30      1.11 o 
   9   2   5       65.43       65.92      1.89 o 
  10   2   5        0.28       -1.31      1.31 o 
  11   2   5        0.11       -1.03      1.41 o 
  12   2   5        0.13       -0.48      1.71 o 
  -9   3   5       29.65       33.13      2.12 o 
  -8   3   5       17.65       18.83      1.65 o 
  -7   3   5       22.43       23.66      3.48 o 
  -6   3   5       17.56       18.97      1.38 o 
  -5   3   5       20.79       24.80      3.00 o 
  -4   3   5      194.35      193.63      4.10 o 
  -3   3   5      370.67      363.64      9.62 o 
  -2   3   5        1.51        0.19      1.24 o 
  -1   3   5       19.74       21.53      1.33 o 
   0   3   5        0.07        0.76      0.67 o 
   1   3   5      173.97      159.19      4.76 o 
   2   3   5       75.21       89.46      2.86 o 
   3   3   5      733.96      757.57     11.43 o 
   4   3   5      338.03      348.66      5.76 o 
   5   3   5      189.13      194.95      4.14 o 
   6   3   5       69.25       64.48      2.95 o 
   7   3   5       21.22       17.91      1.21 o 
   8   3   5        5.24        5.05      1.15 o 
   9   3   5        0.24       -1.21      1.21 o 
  10   3   5        0.16       -0.81      1.28 o 
  11   3   5        0.24        3.14      1.41 o 
  12   3   5        0.34       -0.91      1.68 o 
  -9   4   5       17.67       20.27      1.99 o 
  -8   4   5        3.67        6.24      1.51 o 
  -7   4   5       10.00        6.86      1.62 o 
  -6   4   5       20.04       21.29      1.48 o 
  -5   4   5       42.65       35.33      1.51 o 
  -4   4   5        0.96       -0.09      1.76 o 
  -3   4   5        0.08        0.38      1.52 o 
  -2   4   5      249.76      250.65      6.86 o 
  -1   4   5       41.23       40.97      1.62 o 
   0   4   5        4.82        7.80      0.91 o 
   1   4   5       90.47       99.94      3.14 o 
   2   4   5       83.81       91.46      2.76 o 
   3   4   5       41.26       41.44      1.52 o 
   4   4   5      148.24      137.86      2.76 o 
   5   4   5        0.13        0.19      0.94 o 
   6   4   5       22.85       25.64      1.21 o 
   7   4   5       30.83       27.97      1.35 o 
   8   4   5       62.85       59.65      1.75 o 
   9   4   5       18.13       15.61      1.41 o 
  10   4   5       14.05       15.19      1.51 o 
  11   4   5        0.20        3.05      1.55 o 
  12   4   5        4.94        3.81      1.82 o 
  -8   5   5       22.07       25.92      2.52 o 
  -7   5   5       16.46       17.25      1.57 o 
  -6   5   5        3.65        6.15      1.31 o 
  -5   5   5        0.44       -0.35      1.11 o 
  -4   5   5        1.59        0.53      1.11 o 
  -3   5   5      138.14      139.09      4.38 o 
  -2   5   5       63.85       56.02      2.10 o 
  -1   5   5       42.51       36.77      1.71 o 
   0   5   5      102.08      110.53      2.19 o 
   1   5   5      152.81      162.62      4.86 o 
   2   5   5      152.26      178.15      5.53 o 
   3   5   5      243.93      246.74      6.67 o 
   4   5   5      349.24      355.30      6.70 o 
   5   5   5      124.66      117.99      2.56 o 
   6   5   5       92.71       93.77      1.99 o 
   7   5   5       18.55       18.57      1.31 o 
   8   5   5        2.28        2.10      1.21 o 
   9   5   5       11.09        7.42      1.38 o 
  10   5   5        5.70        6.61      2.19 o 
  11   5   5       21.57       20.68      1.92 o 
  -8   6   5        0.05       -0.88      1.65 o 
  -7   6   5        2.09        3.24      1.55 o 
  -6   6   5       22.19       23.52      1.76 o 
  -5   6   5        7.50        8.38      1.38 o 
  -4   6   5       13.66       19.91      1.81 o 
  -3   6   5        2.44        2.10      1.43 o 
  -2   6   5       35.49       27.72      1.91 o 
  -1   6   5      137.43      143.95      4.29 o 
   0   6   5       37.35       40.42      1.31 o 
   1   6   5        0.44        2.48      1.33 o 
   2   6   5       21.97       22.39      1.52 o 
   3   6   5       33.31       34.68      1.91 o 
   4   6   5        1.99        0.44      1.18 o 
   5   6   5       15.55       16.96      3.19 o 
   6   6   5        0.75        1.67      1.76 o 
   7   6   5        0.04       -0.67      2.95 o 
   8   6   5        1.18        0.02      2.62 o 
   9   6   5       34.06       29.83      1.75 o 
  10   6   5       30.26       36.03      2.43 o 
  11   6   5       11.43       11.94      1.89 o 
  -7   7   5        4.15        5.72      1.68 o 
  -6   7   5        1.01        2.91      1.35 o 
  -5   7   5       15.72       17.51      1.95 o 
  -4   7   5       13.02       12.67      1.81 o 
  -3   7   5       13.45       15.34      1.81 o 
  -2   7   5      171.26      160.05      4.57 o 
  -1   7   5       36.70       31.25      1.91 o 
   0   7   5       49.82       56.46      3.52 o 
   1   7   5       30.94       26.77      1.81 o 
   2   7   5        2.34        2.38      1.43 o 
   3   7   5       13.86       16.39      1.71 o 
   4   7   5      100.15       95.74      2.76 o 
   5   7   5       16.14       20.43      4.76 o 
   6   7   5       20.97       19.89      1.57 o 
   7   7   5        0.00       -0.20      1.18 o 
   8   7   5        3.73        0.91      1.41 o 
   9   7   5       10.37       11.11      1.58 o 
  10   7   5        0.74        3.05      2.29 o 
  -7   8   5        6.12        9.24      1.78 o 
  -6   8   5        2.75        2.84      1.65 o 
  -5   8   5       32.16       29.04      1.78 o 
  -4   8   5        0.08        0.29      1.71 o 
  -3   8   5       15.89       16.39      2.00 o 
  -2   8   5       11.92       10.86      1.81 o 
  -1   8   5        0.29        0.29      1.62 o 
   0   8   5        3.05        5.05      1.21 o 
   1   8   5       44.17       42.87      2.29 o 
   2   8   5       41.84       40.49      2.10 o 
   3   8   5        8.97       10.38      1.81 o 
   4   8   5        1.40        0.95      1.15 o 
   5   8   5       25.25       24.69      2.43 o 
   6   8   5        8.35        9.25      1.35 o 
   7   8   5        1.25        4.09      2.72 o 
   8   8   5        1.65        2.23      1.43 o 
   9   8   5        0.00        1.46      1.54 o 
  10   8   5       10.84       10.64      7.86 o 
  -6   9   5        1.13       -0.06      2.95 o 
  -5   9   5        3.23        6.27      1.48 o 
  -4   9   5        0.10       -0.38      2.00 o 
  -3   9   5        9.99        6.76      2.10 o 
  -2   9   5        8.73       10.77      1.91 o 
  -1   9   5        1.10        1.71      1.71 o 
   0   9   5       12.20       15.96      2.62 o 
   1   9   5        7.51        6.67      1.71 o 
   2   9   5        7.88        7.53      1.81 o 
   3   9   5        2.22        2.95      1.62 o 
   4   9   5       11.26        8.54      1.35 o 
   5   9   5       70.41       78.47      6.24 o 
   6   9   5       10.15       14.00      1.51 o 
   7   9   5        3.63        1.28      2.81 o 
   8   9   5        1.19        0.81      1.58 o 
   9   9   5        0.29        0.49      1.72 o 
  -5  10   5        1.35       -1.91      1.91 o 
  -4  10   5        0.66       -1.71      2.29 o 
  -3  10   5       21.93       19.91      2.76 o 
  -2  10   5        0.00       -1.81      1.81 o 
  -1  10   5        0.04       -0.76      1.81 o 
   0  10   5       11.54       10.68      2.00 o 
   1  10   5       14.39       10.86      2.10 o 
   2  10   5        3.82        2.76      1.91 o 
   3  10   5        5.30        4.57      1.91 o 
   4  10   5        0.03       -1.35      1.35 o 
   5  10   5        0.29       -1.45      1.45 o 
   6  10   5        3.75        3.24      2.19 o 
   7  10   5        0.57       -1.43      1.58 o 
   8  10   5        0.92        3.52      1.65 o 
  -3  11   5        2.36        1.71      2.29 o 
  -2  11   5        7.74       12.38      2.29 o 
  -1  11   5       16.23       18.58      2.48 o 
   0  11   5        2.49        3.70      1.57 o 
   1  11   5        1.36        1.33      2.19 o 
   2  11   5        7.50        6.19      2.38 o 
   3  11   5        3.65        5.72      2.29 o 
   4  11   5       14.29       14.54      1.72 o 
   5  11   5        3.26      -14.77     26.63 o 
   6  11   5        1.55        2.65      1.58 o 
   0  12   5        0.64        0.19      1.62 o 
   1  12   5        6.55       10.19      2.29 o 
   2  12   5        2.06        2.00      2.38 o 
   3  12   5        0.15       -2.67      2.67 o 
   4  12   5        4.60        5.59      2.19 o 
  -1 -11   6        3.85        5.33      2.48 o 
   0 -11   6        1.55        0.19      2.86 o 
   1 -11   6        0.14        2.86      2.38 o 
   2 -11   6        1.60        6.76      2.19 o 
   3 -11   6        0.12       -2.57      2.57 o 
   4 -11   6        0.33        0.67      2.29 o 
  -3 -10   6        0.06       -2.29      2.29 o 
  -2 -10   6        0.19        0.67      2.19 o 
  -1 -10   6       15.13       13.15      2.48 o 
   0 -10   6        3.87        3.38      1.55 o 
   1 -10   6        0.30        1.33      2.10 o 
   2 -10   6        1.90       -0.95      2.29 o 
   3 -10   6        1.99        1.81      2.19 o 
   4 -10   6       20.46       19.91      2.48 o 
   5 -10   6       20.80       18.74      1.85 o 
   6 -10   6        3.73        3.95      2.48 o 
  -4  -9   6        6.92       11.09      1.75 o 
  -3  -9   6        0.37        2.76      2.00 o 
  -2  -9   6       59.90       63.54      3.14 o 
  -1  -9   6        1.93        3.91      1.91 o 
   0  -9   6       15.33       17.03      1.60 o 
   1  -9   6        9.34        5.62      1.91 o 
   2  -9   6       43.87       44.20      2.57 o 
   3  -9   6        0.23       -0.29      1.91 o 
   4  -9   6        0.01        0.29      1.81 o 
   5  -9   6       22.10       20.75      2.52 o 
   6  -9   6        0.17       -0.86      1.48 o 
   7  -9   6        2.04        3.49      1.81 o 
   8  -9   6        1.45       -1.21      1.72 o 
  -5  -8   6        8.90       12.44      1.68 o 
  -4  -8   6        0.08        0.91      1.57 o 
  -3  -8   6       11.75       14.77      2.10 o 
  -2  -8   6        3.71        6.76      1.91 o 
  -1  -8   6       48.56       37.54      2.48 o 
   0  -8   6       66.95       65.69      1.95 o 
   1  -8   6       17.24       19.82      2.19 o 
   2  -8   6        2.67        4.38      1.71 o 
   3  -8   6       26.47       27.72      2.10 o 
   4  -8   6        0.36       -1.81      1.81 o 
   5  -8   6        0.03        0.50      1.24 o 
   6  -8   6        9.56        7.78      2.52 o 
   7  -8   6       16.26       14.92      1.95 o 
   8  -8   6       12.05       14.81      1.72 o 
   9  -8   6        0.14        1.30      2.95 o 
  -6  -7   6       24.48       31.09      1.95 o 
  -5  -7   6        3.10       -3.18      5.95 o 
  -4  -7   6        0.21        1.29      1.28 o 
  -3  -7   6       31.21       32.39      2.38 o 
  -2  -7   6       47.28       45.92      2.38 o 
  -1  -7   6       60.92       58.68      2.67 o 
   0  -7   6       84.53       87.43      2.02 o 
   1  -7   6        0.00        0.48      1.52 o 
   2  -7   6       31.57       26.10      2.00 o 
   3  -7   6       85.17       86.50      2.86 o 
   4  -7   6       40.49       39.44      2.19 o 
   5  -7   6       14.10       16.66      1.38 o 
   6  -7   6       12.31       12.95      2.43 o 
   7  -7   6        9.07        9.91      2.95 o 
   8  -7   6       41.35       41.32      1.89 o 
   9  -7   6        2.28        2.05      1.55 o 
  10  -7   6        8.09        4.37      1.72 o 
  -7  -6   6        9.30       10.15      1.72 o 
  -6  -6   6        5.70        8.70      2.86 o 
  -5  -6   6        4.58        4.50      1.45 o 
  -4  -6   6        0.43       -1.71      1.71 o 
  -3  -6   6       13.59       15.81      2.00 o 
  -2  -6   6       33.03       32.68      2.10 o 
  -1  -6   6      111.24      104.51      3.14 o 
   0  -6   6       21.64       26.64      1.67 o 
   1  -6   6       26.86       24.48      1.91 o 
   2  -6   6      157.77      152.33      4.76 o 
   3  -6   6        0.99        1.71      1.33 o 
   4  -6   6        1.97        2.57      1.43 o 
   5  -6   6        5.85        3.96      1.15 o 
   6  -6   6        8.66        4.12      2.10 o 
   7  -6   6       76.93       77.57      2.09 o 
   8  -6   6        0.80       -0.57      1.28 o 
   9  -6   6        0.07      -16.96     20.96 o 
  10  -6   6        0.83        2.91      2.38 o 
  -7  -5   6        0.13       -1.65      1.65 o 
  -6  -5   6        6.67        8.26      1.45 o 
  -5  -5   6       24.48       26.18      1.55 o 
  -4  -5   6        7.75        7.43      1.24 o 
  -3  -5   6        0.13       -1.62      1.62 o 
  -2  -5   6        2.55        0.86      1.52 o 
  -1  -5   6      109.13      109.94      3.24 o 
   0  -5   6      298.39      280.41      5.59 o 
   1  -5   6      169.50      179.20      5.53 o 
   2  -5   6       59.49       52.59      2.10 o 
   3  -5   6       15.62       14.48      1.52 o 
   4  -5   6       84.04       83.26      2.67 o 
   5  -5   6        0.82        0.00      1.14 o 
   6  -5   6      108.28      102.21      2.12 o 
   7  -5   6       55.94       52.36      3.10 o 
   8  -5   6       15.01       14.06      1.41 o 
   9  -5   6        1.88        1.04      1.57 o 
  10  -5   6       11.28       15.05      1.68 o 
  11  -5   6        6.19        8.80      5.05 o 
  -8  -4   6        9.21       13.64      2.24 o 
  -7  -4   6       19.33       18.34      3.67 o 
  -6  -4   6        0.02        0.44      1.31 o 
  -5  -4   6       14.80       15.94      1.81 o 
  -4  -4   6       37.89       39.41      1.58 o 
  -3  -4   6      111.87       97.17      2.95 o 
  -2  -4   6      249.02      245.60      7.72 o 
  -1  -4   6      397.68      387.17     10.29 o 
   0  -4   6        2.91        0.90      2.62 o 
   1  -4   6       38.66       40.58      1.91 o 
   2  -4   6       37.98       38.49      1.81 o 
   3  -4   6       42.17       39.92      1.81 o 
   4  -4   6      130.19      132.23      2.89 o 
   5  -4   6       73.13       70.08      1.62 o 
   6  -4   6      234.05      220.10      4.75 o 
   7  -4   6       21.48       21.44      1.35 o 
   8  -4   6       12.70       14.10      2.43 o 
   9  -4   6        2.34        3.81      1.28 o 
  10  -4   6       38.10       36.02      1.89 o 
  11  -4   6        1.81        2.72      1.62 o 
  -8  -3   6        1.61        1.72      1.58 o 
  -7  -3   6        4.58        6.21      1.45 o 
  -6  -3   6        2.70        5.77      1.28 o 
  -5  -3   6       24.68       25.43      1.48 o 
  -4  -3   6        4.90        1.42      1.29 o 
  -3  -3   6       26.81       27.06      1.91 o 
  -2  -3   6        1.85        2.38      1.43 o 
  -1  -3   6       41.69       44.68      1.81 o 
   0  -3   6       59.70       52.92      1.35 o 
   1  -3   6      125.00      120.42      3.72 o 
   2  -3   6       46.03       48.87      1.71 o 
   3  -3   6       10.02        8.86      1.33 o 
   4  -3   6        2.73        3.07      1.19 o 
   5  -3   6       65.30       60.78      1.48 o 
   6  -3   6      162.76      167.81      3.50 o 
   7  -3   6        5.39        5.28      1.11 o 
   8  -3   6      192.79      200.19      7.76 o 
   9  -3   6        2.59        2.29      1.28 o 
  10  -3   6        4.58        2.45      1.45 o 
  11  -3   6       20.23       23.01      2.38 o 
  12  -3   6        1.49       -1.75      1.75 o 
  -8  -2   6        0.30       -0.67      1.55 o 
  -7  -2   6       20.29       16.92      1.58 o 
  -6  -2   6       57.98       54.16      1.85 o 
  -5  -2   6      118.38      123.00      3.62 o 
  -4  -2   6      100.53       88.16      2.62 o 
  -3  -2   6      100.13      101.46      2.95 o 
  -2  -2   6      108.08      101.56      3.14 o 
  -1  -2   6       45.42       43.73      1.81 o 
   0  -2   6      129.26      123.02      2.66 o 
   1  -2   6        1.73        2.67      1.05 o 
   2  -2   6       28.59       29.34      1.43 o 
   3  -2   6       18.70       15.62      1.24 o 
   4  -2   6       35.78       32.91      1.18 o 
   5  -2   6       21.49       23.29      1.15 o 
   6  -2   6       13.14       13.62      1.15 o 
   7  -2   6        1.96        1.83      1.04 o 
   8  -2   6        4.98        6.93      2.57 o 
   9  -2   6        2.13        0.10      1.21 o 
  10  -2   6        1.12        3.43      1.33 o 
  11  -2   6        3.69        2.80      1.95 o 
  12  -2   6       32.09       33.53      2.19 o 
  -8  -1   6       64.24       66.26      2.49 o 
  -7  -1   6        1.83        1.19      1.41 o 
  -6  -1   6      106.56      102.39      2.32 o 
  -5  -1   6       21.59       24.73      2.91 o 
  -4  -1   6       65.01       59.75      3.52 o 
  -3  -1   6       90.95       84.12      2.38 o 
  -2  -1   6       21.73       16.67      1.52 o 
  -1  -1   6       29.80       30.87      1.52 o 
   0  -1   6       68.89       61.50      1.27 o 
   1  -1   6      204.87      200.35      5.33 o 
   2  -1   6       99.58       90.22      2.76 o 
   3  -1   6      227.30      231.12      6.57 o 
   4  -1   6      294.29      268.06      5.25 o 
   5  -1   6      515.83      504.00      9.05 o 
   6  -1   6        1.89        2.86      0.94 o 
   7  -1   6       29.41       31.17      1.35 o 
   8  -1   6       31.67       28.64      1.76 o 
   9  -1   6        6.69        7.76      1.28 o 
  10  -1   6        4.20        6.77      3.52 o 
  11  -1   6        5.34        7.82      1.71 o 
  12  -1   6       12.45       10.75      1.92 o 
  -9   0   6        5.07        7.19      1.78 o 
  -8   0   6        2.16        1.88      1.65 o 
  -7   0   6        4.77        5.66      1.35 o 
  -6   0   6       15.72       15.90      1.38 o 
  -5   0   6       94.97       96.66      2.29 o 
  -4   0   6      197.19      192.83      4.07 o 
  -3   0   6        1.22        4.57      1.33 o 
  -2   0   6       12.14       15.72      1.43 o 
  -1   0   6       20.64       17.72      1.33 o 
   0   0   6      284.18      307.93      7.00 o 
   1   0   6      315.68      290.76      7.15 o 
   2   0   6        0.94        1.71      0.95 o 
   3   0   6        0.21       -0.19      1.05 o 
   4   0   6      532.15      515.00      7.07 o 
   5   0   6      192.73      199.34      4.28 o 
   6   0   6       14.95       14.89      1.11 o 
   7   0   6       56.35       50.07      1.71 o 
   8   0   6        0.11        2.51      1.05 o 
   9   0   6        2.80        2.57      1.18 o 
  10   0   6       18.69       20.55      1.54 o 
  11   0   6        0.55        0.91      1.38 o 
  12   0   6        0.42        1.62      2.29 o 
  -9   1   6       91.56      104.31      3.00 o 
  -8   1   6        3.35        4.33      2.10 o 
  -7   1   6       95.84       91.57      2.26 o 
  -6   1   6        0.69        0.00      1.15 o 
  -5   1   6       62.12       57.11      1.68 o 
  -4   1   6       64.49       64.28      1.58 o 
  -3   1   6      266.64      256.65      7.34 o 
  -2   1   6       59.96       60.02      2.00 o 
  -1   1   6      871.00      837.98     12.77 o 
   0   1   6       79.16       71.75      1.45 o 
   1   1   6       37.60       35.92      1.33 o 
   2   1   6       24.83       33.92      1.43 o 
   3   1   6      559.62      526.45      9.72 o 
   4   1   6       88.56       90.05      1.90 o 
   5   1   6        3.32        3.44      1.76 o 
   6   1   6       12.60       13.86      1.08 o 
   7   1   6        0.18       -0.62      1.01 o 
   8   1   6       25.17       25.92      1.35 o 
   9   1   6        0.01       -0.38      1.62 o 
  10   1   6       13.09       14.23      1.45 o 
  11   1   6        0.06       -0.52      1.41 o 
  12   1   6        7.22        8.42      1.75 o 
  -8   2   6        0.01        1.17      1.54 o 
  -7   2   6       11.27       12.48      1.62 o 
  -6   2   6       21.57       19.79      1.45 o 
  -5   2   6        7.55        9.77      1.18 o 
  -4   2   6      122.00      110.57      2.36 o 
  -3   2   6      226.11      210.92      6.29 o 
  -2   2   6       67.43       68.02      2.19 o 
  -1   2   6       61.39       44.87      1.71 o 
   0   2   6       21.68       19.59      0.94 o 
   1   2   6       80.84       93.08      2.95 o 
   2   2   6      121.09      112.89      3.24 o 
   3   2   6       70.58       72.40      2.10 o 
   4   2   6      106.58      101.84      2.18 o 
   5   2   6        2.53        2.19      1.95 o 
   6   2   6      105.88      102.56      2.08 o 
   7   2   6      101.62       95.74      2.08 o 
   8   2   6       79.08       72.82      1.82 o 
   9   2   6        0.01        0.05      1.21 o 
  10   2   6       20.01       19.08      1.62 o 
  11   2   6        6.18        3.76      1.55 o 
  12   2   6        0.37        0.87      1.65 o 
  -8   3   6       31.60       40.26      2.24 o 
  -7   3   6        7.45        9.07      1.51 o 
  -6   3   6        8.27       10.00      1.31 o 
  -5   3   6       40.37       41.96      1.55 o 
  -4   3   6        1.45        2.95      1.01 o 
  -3   3   6      258.55      266.65      7.72 o 
  -2   3   6     1407.50     1324.89     18.01 o 
  -1   3   6       41.23       37.06      1.81 o 
   0   3   6      219.05      213.21      4.28 o 
   1   3   6       55.10       48.49      1.62 o 
   2   3   6      390.83      404.03      8.86 o 
   3   3   6       17.88       19.63      1.33 o 
   4   3   6       58.50       58.14      2.67 o 
   5   3   6       58.23       52.66      1.38 o 
   6   3   6       49.07       42.52      2.29 o 
   7   3   6       30.12       22.37      1.24 o 
   8   3   6        0.41        2.24      1.08 o 
   9   3   6       23.11       23.53      1.48 o 
  10   3   6       17.00       13.53      1.55 o 
  11   3   6        0.48        1.87      1.54 o 
  12   3   6        3.77        3.55      1.72 o 
  -8   4   6       36.03       37.70      2.19 o 
  -7   4   6        7.69        9.99      2.67 o 
  -6   4   6       30.57       27.81      1.65 o 
  -5   4   6      122.48      127.76      3.05 o 
  -4   4   6        0.65       -1.00      3.00 o 
  -3   4   6       13.21       13.62      1.62 o 
  -2   4   6       53.58       57.83      2.19 o 
  -1   4   6        2.58        2.67      1.43 o 
   0   4   6       75.75       71.09      2.14 o 
   1   4   6      193.81      185.20      5.81 o 
   2   4   6       66.01       69.55      2.10 o 
   3   4   6       30.84       31.91      1.62 o 
   4   4   6        1.84        2.05      0.94 o 
   5   4   6      298.28      272.60      8.19 o 
   6   4   6        8.85        8.77      2.05 o 
   7   4   6       10.25        9.86      1.52 o 
   8   4   6      118.78      111.90      2.33 o 
   9   4   6        1.62        3.55      2.95 o 
  10   4   6       13.12       13.68      2.38 o 
  11   4   6        0.27        1.97      1.45 o 
  12   4   6        2.33        3.11      3.43 o 
  -8   5   6        2.59        2.48      1.68 o 
  -7   5   6        2.83        6.67      2.57 o 
  -6   5   6        1.68        4.03      1.38 o 
  -5   5   6        0.62        2.91      2.33 o 
  -4   5   6       25.37       23.33      1.43 o 
  -3   5   6       87.78       78.41      2.57 o 
  -2   5   6        0.53        2.57      1.33 o 
  -1   5   6      269.01      236.45      7.53 o 
   0   5   6        1.84        1.06      0.98 o 
   1   5   6       99.95      103.75      2.95 o 
   2   5   6        6.71       10.48      1.33 o 
   3   5   6       14.76       15.24      1.52 o 
   4   5   6      209.74      204.02      4.09 o 
   5   5   6      575.11      554.54      9.13 o 
   6   5   6      146.23      139.21      2.96 o 
   7   5   6        0.23        0.55      1.11 o 
   8   5   6        8.54        9.36      1.28 o 
   9   5   6        3.17        4.26      1.38 o 
  10   5   6        7.65        7.48      1.55 o 
  11   5   6       17.56       17.80      2.02 o 
  -7   6   6       34.93       34.49      2.02 o 
  -6   6   6        0.22        1.19      3.00 o 
  -5   6   6        0.04        0.05      1.21 o 
  -4   6   6       35.45       39.63      2.29 o 
  -3   6   6       44.12       44.97      2.38 o 
  -2   6   6       54.46       45.54      2.29 o 
  -1   6   6        1.34       -0.10      1.52 o 
   0   6   6        2.78        0.76      1.01 o 
   1   6   6        1.91        2.48      1.43 o 
   2   6   6       78.04       68.69      2.48 o 
   3   6   6       32.94       28.39      1.81 o 
   4   6   6       34.37       34.82      1.35 o 
   5   6   6       88.23       87.05      1.91 o 
   6   6   6       18.70       20.98      1.86 o 
   7   6   6        3.86        2.26      1.24 o 
   8   6   6        1.09        3.43      1.62 o 
   9   6   6        0.12       -0.46      2.62 o 
  10   6   6       16.82       17.61      3.33 o 
  11   6   6        0.61        2.43      2.81 o 
  -7   7   6        0.12       -1.85      2.67 o 
  -6   7   6        2.20        2.19      1.55 o 
  -5   7   6        2.56        1.26      1.38 o 
  -4   7   6        0.03        0.19      1.81 o 
  -3   7   6       22.89       24.29      2.10 o 
  -2   7   6        9.87        9.62      1.81 o 
  -1   7   6       11.46        6.76      1.71 o 
   0   7   6       15.94       17.34      1.21 o 
   1   7   6        0.54        2.38      1.43 o 
   2   7   6       22.32       22.20      1.81 o 
   3   7   6       72.77       65.93      2.48 o 
   4   7   6       11.94       11.70      1.38 o 
   5   7   6        0.65        1.76      1.33 o 
   6   7   6       23.88       32.99      5.10 o 
   7   7   6       22.07       23.73      1.48 o 
   8   7   6        1.66        1.95      1.24 o 
   9   7   6       20.74       21.38      4.05 o 
  10   7   6        0.18        1.48      4.00 o 
  -6   8   6        0.19       -0.86      1.62 o 
  -5   8   6       17.49       17.87      2.91 o 
  -4   8   6        5.60        2.76      2.00 o 
  -3   8   6        0.01       -1.52      1.81 o 
  -2   8   6        3.12        3.33      1.81 o 
  -1   8   6        0.04       -0.10      1.71 o 
   0   8   6       19.49       17.38      1.38 o 
   1   8   6        4.64        6.86      1.71 o 
   2   8   6       62.06       57.83      2.57 o 
   3   8   6        1.08        1.14      1.71 o 
   4   8   6       63.86       62.24      2.24 o 
   5   8   6        0.46        1.47      1.21 o 
   6   8   6        0.06        0.14      1.28 o 
   7   8   6       22.68       22.25      1.68 o 
   8   8   6       10.76       13.90      1.51 o 
   9   8   6        6.77        7.88      1.75 o 
  -5   9   6        7.26       13.84      2.10 o 
  -4   9   6        0.94        0.19      2.19 o 
  -3   9   6        1.94        1.81      1.91 o 
  -2   9   6        1.03        1.91      1.91 o 
  -1   9   6        6.64        5.33      1.81 o 
   0   9   6        0.75        0.14      1.24 o 
   1   9   6        0.99        2.00      1.71 o 
   2   9   6        6.34        8.96      1.91 o 
   3   9   6        3.04        6.48      1.71 o 
   4   9   6        5.67        8.92      1.52 o 
   5   9   6       17.76       18.91      1.58 o 
   6   9   6        5.64        4.29      1.48 o 
   7   9   6        0.03       -1.91      1.91 o 
   8   9   6        3.66        0.35      1.72 o 
   9   9   6        0.40        0.00      1.62 o 
  -4  10   6        1.45        1.71      2.38 o 
  -3  10   6        2.28        3.05      2.29 o 
  -2  10   6        0.73       -1.62      2.19 o 
  -1  10   6        5.22       -0.67      2.00 o 
   0  10   6        0.09        0.67      1.28 o 
   1  10   6        3.54        2.38      1.91 o 
   2  10   6       30.32       34.68      2.48 o 
   3  10   6        0.52        1.05      1.91 o 
   4  10   6        4.84        5.89      2.33 o 
   5  10   6        8.94       13.45      2.81 o 
   6  10   6        1.91       -0.29      1.62 o 
   7  10   6        2.76        4.82      1.81 o 
  -2  11   6        0.04        1.43      2.29 o 
  -1  11   6        0.72        1.43      2.19 o 
   0  11   6        5.32        7.00      1.65 o 
   1  11   6        2.95        1.43      2.29 o 
   2  11   6       15.71       15.53      2.57 o 
   3  11   6        7.65        8.57      2.29 o 
   4  11   6        5.25        7.98      1.68 o 
   5  11   6        3.35        4.62      3.05 o 
   6  11   6        2.08        3.73      3.76 o 
  -2 -10   7        2.70        0.10      2.48 o 
  -1 -10   7        5.81        9.24      2.67 o 
   0 -10   7       11.53       12.48      1.75 o 
   1 -10   7       23.04       23.34      2.67 o 
   2 -10   7        0.23        0.48      2.19 o 
   3 -10   7        9.87       11.72      2.38 o 
   4 -10   7        3.70        5.53      2.19 o 
   5 -10   7        6.29        6.65      1.75 o 
  -3  -9   7        0.39        1.14      2.19 o 
  -2  -9   7        0.09        0.95      2.10 o 
  -1  -9   7        9.71        8.48      2.29 o 
   0  -9   7       62.55       56.27      2.86 o 
   1  -9   7       38.31       36.39      2.76 o 
   2  -9   7       25.11       18.96      2.38 o 
   3  -9   7        4.57        4.10      2.00 o 
   4  -9   7        0.04       -1.91      1.91 o 
   5  -9   7        0.49        1.33      1.81 o 
   6  -9   7        0.72        1.16      1.54 o 
   7  -9   7        0.64       -1.34      2.05 o 
  -4  -8   7        1.61        0.71      2.33 o 
  -3  -8   7       13.61       14.29      2.48 o 
  -2  -8   7        2.43        2.19      2.00 o 
  -1  -8   7        0.44        1.14      1.81 o 
   0  -8   7       29.34       26.53      5.48 o 
   1  -8   7        2.74        2.67      1.81 o 
   2  -8   7        9.07        9.91      2.00 o 
   3  -8   7        0.23       -1.81      1.81 o 
   4  -8   7        5.17        4.48      2.00 o 
   5  -8   7        0.10        0.14      1.52 o 
   6  -8   7        0.20       -4.57      4.57 o 
   7  -8   7       16.87       13.37      1.72 o 
   8  -8   7        1.99        2.05      1.68 o 
  -5  -7   7       10.94        8.18      3.10 o 
  -4  -7   7       18.95       23.94      1.86 o 
  -3  -7   7        7.94        8.10      2.00 o 
  -2  -7   7        1.06        0.00      1.71 o 
  -1  -7   7        1.28       -1.91      1.91 o 
   0  -7   7       10.49       12.20      1.41 o 
   1  -7   7       60.24       53.73      2.48 o 
   2  -7   7       10.32       12.96      1.91 o 
   3  -7   7        2.82        2.67      1.71 o 
   4  -7   7        0.38       -2.00      2.00 o 
   5  -7   7        5.77        7.55      1.28 o 
   6  -7   7        0.26        0.73      1.43 o 
   7  -7   7      106.30       95.97      3.00 o 
   8  -7   7       51.80       55.07      2.22 o 
   9  -7   7        1.21        4.53      1.55 o 
  -6  -6   7        1.18        2.82      4.67 o 
  -5  -6   7        7.44        6.49      2.48 o 
  -4  -6   7        0.10       -0.81      2.10 o 
  -3  -6   7        2.83        3.62      1.91 o 
  -2  -6   7       23.35       25.34      2.00 o 
  -1  -6   7       73.19       80.79      2.86 o 
   0  -6   7       71.76       71.47      1.85 o 
   1  -6   7        2.04        3.24      1.62 o 
   2  -6   7       13.08       12.10      1.71 o 
   3  -6   7       70.52       72.40      2.57 o 
   4  -6   7       29.49       26.67      2.10 o 
   5  -6   7       47.26       47.18      4.24 o 
   6  -6   7        3.45        1.62      1.71 o 
   7  -6   7       37.13       35.18      4.29 o 
   8  -6   7       19.98       21.53      1.64 o 
   9  -6   7        2.01        3.23      3.10 o 
  10  -6   7        0.00        0.43      1.76 o 
  -7  -5   7        3.27        1.10      1.68 o 
  -6  -5   7        3.38        5.27      1.51 o 
  -5  -5   7       26.95       34.01      2.10 o 
  -4  -5   7        6.21        5.73      1.71 o 
  -3  -5   7        0.34       -0.86      1.71 o 
  -2  -5   7        0.25       -1.52      1.62 o 
  -1  -5   7       14.71       10.00      1.71 o 
   0  -5   7       13.63       17.51      1.71 o 
   1  -5   7       32.24       26.87      1.91 o 
   2  -5   7       63.10       64.97      2.38 o 
   3  -5   7        5.93        8.76      1.52 o 
   4  -5   7       36.68       32.87      2.00 o 
   5  -5   7        9.33        8.82      1.24 o 
   6  -5   7       53.26       48.91      1.86 o 
   7  -5   7        5.73        6.32      1.35 o 
   8  -5   7        0.76        0.71      1.28 o 
   9  -5   7       14.57       15.45      1.58 o 
  10  -5   7       26.75       23.42      4.24 o 
  11  -5   7        0.04        0.95      1.68 o 
  -7  -4   7        1.20        2.66      1.54 o 
  -6  -4   7        9.62        7.89      1.51 o 
  -5  -4   7       14.17       16.11      1.55 o 
  -4  -4   7       71.85       71.94      1.95 o 
  -3  -4   7        7.29        7.05      1.62 o 
  -2  -4   7        8.70       10.77      1.71 o 
  -1  -4   7        0.12       -0.76      1.43 o 
   0  -4   7        4.85        7.34      1.08 o 
   1  -4   7        1.29       -0.10      1.43 o 
   2  -4   7      222.07      225.50      7.05 o 
   3  -4   7       67.85       60.97      2.29 o 
   4  -4   7       17.13       20.83      1.38 o 
   5  -4   7      125.35      124.40      2.56 o 
   6  -4   7       10.44        8.07      1.43 o 
   7  -4   7        2.09       -0.49      1.18 o 
   8  -4   7        5.77        6.80      1.31 o 
   9  -4   7       38.57       36.23      1.78 o 
  10  -4   7       14.90       17.72      2.57 o 
  11  -4   7       10.16        9.62      3.81 o 
  -7  -3   7       21.67       24.93      1.89 o 
  -6  -3   7       10.93       11.51      1.48 o 
  -5  -3   7        5.03        7.53      1.38 o 
  -4  -3   7        5.68        8.05      1.48 o 
  -3  -3   7       87.38       86.03      2.67 o 
  -2  -3   7      116.04      118.13      3.52 o 
  -1  -3   7        2.05        4.57      1.33 o 
   0  -3   7       59.18       51.85      1.45 o 
   1  -3   7       24.27       25.25      1.71 o 
   2  -3   7       24.43       24.48      1.71 o 
   3  -3   7        5.79        2.38      1.43 o 
   4  -3   7        1.78        2.67      1.14 o 
   5  -3   7       26.14       28.03      1.28 o 
   6  -3   7        8.23        9.55      1.15 o 
   7  -3   7       80.68       76.04      1.85 o 
   8  -3   7       13.24       13.58      1.81 o 
   9  -3   7        1.23       -1.73      3.52 o 
  10  -3   7        9.13       11.26      1.45 o 
  11  -3   7       21.38       17.55      1.92 o 
  -8  -2   7       24.48       25.57      2.12 o 
  -7  -2   7       17.50       19.14      1.89 o 
  -6  -2   7       24.42       24.81      1.62 o 
  -5  -2   7       15.56       15.14      1.38 o 
  -4  -2   7      210.30      192.17      7.34 o 
  -3  -2   7      171.13      173.77      5.33 o 
  -2  -2   7        1.41        2.29      1.43 o 
  -1  -2   7       32.42       34.39      1.81 o 
   0  -2   7       21.17       21.86      1.71 o 
   1  -2   7      687.99      653.44     12.19 o 
   2  -2   7       71.04       67.93      2.10 o 
   3  -2   7      139.14      139.66      4.38 o 
   4  -2   7       17.14       18.35      1.11 o 
   5  -2   7       58.50       54.03      1.48 o 
   6  -2   7       11.74       12.06      1.21 o 
   7  -2   7      121.94      120.07      2.53 o 
   8  -2   7      120.42      119.59      2.59 o 
   9  -2   7       45.26       44.64      1.85 o 
  10  -2   7       35.83       36.05      1.85 o 
  11  -2   7        1.42        4.35      1.48 o 
  12  -2   7        8.88       10.48      5.91 o 
  -8  -1   7       10.10       14.62      1.85 o 
  -7  -1   7        0.29       -1.61      1.61 o 
  -6  -1   7        5.79        6.26      1.41 o 
  -5  -1   7        0.16        0.95      1.21 o 
  -4  -1   7       26.51       23.35      1.86 o 
  -3  -1   7      101.42       95.17      2.86 o 
  -2  -1   7      143.19      133.37      4.29 o 
  -1  -1   7       45.20       42.97      1.91 o 
   0  -1   7      136.99      143.33      4.38 o 
   1  -1   7       79.83       81.17      2.19 o 
   2  -1   7       22.92       28.87      1.52 o 
   3  -1   7       32.73       30.68      1.62 o 
   4  -1   7       56.40       52.56      1.38 o 
   5  -1   7       87.59       89.43      1.78 o 
   6  -1   7      349.31      336.69     10.19 o 
   7  -1   7        9.10       11.97      1.18 o 
   8  -1   7       52.98       46.70      1.68 o 
   9  -1   7       21.03       23.14      1.76 o 
  10  -1   7        1.46        1.41      1.31 o 
  11  -1   7        0.20        0.10      4.57 o 
  12  -1   7        1.88        2.38      1.68 o 
  -8   0   7       14.05       14.20      2.43 o 
  -7   0   7       64.22       63.33      3.24 o 
  -6   0   7        0.03        0.02      1.24 o 
  -5   0   7       71.72       65.93      1.89 o 
  -4   0   7       18.13       22.34      1.38 o 
  -3   0   7        2.16        1.91      1.43 o 
  -2   0   7       23.65       19.15      1.71 o 
  -1   0   7      200.09      192.16      5.72 o 
   0   0   7      134.37      124.78      2.69 o 
   1   0   7       34.68       27.34      1.52 o 
   2   0   7      212.14      213.69      6.10 o 
   3   0   7        1.04        0.48      1.24 o 
   4   0   7      182.05      178.95      3.67 o 
   5   0   7       84.98       79.94      1.68 o 
   6   0   7      223.97      211.24      4.38 o 
   7   0   7      185.39      166.05      6.24 o 
   8   0   7      124.48      118.23      2.73 o 
   9   0   7        3.79        3.21      1.27 o 
  10   0   7        9.93        9.24      1.41 o 
  11   0   7        0.04        2.19      1.48 o 
  12   0   7        2.55        1.62      1.75 o 
  -8   1   7        5.29        6.91      1.72 o 
  -7   1   7        3.73        4.37      1.58 o 
  -6   1   7        9.34        7.39      1.48 o 
  -5   1   7        7.22        7.13      1.31 o 
  -4   1   7       54.75       55.96      6.05 o 
  -3   1   7        1.59        1.91      1.43 o 
  -2   1   7      375.49      369.54     10.19 o 
  -1   1   7      253.67      249.22      6.95 o 
   0   1   7        6.86        8.04      0.94 o 
   1   1   7       56.04       56.68      1.81 o 
   2   1   7      134.91      139.66      4.38 o 
   3   1   7       41.42       40.20      1.62 o 
   4   1   7      102.15      109.28      3.14 o 
   5   1   7      517.20      493.53      7.78 o 
   6   1   7       26.41       22.39      1.28 o 
   7   1   7        7.42        6.85      1.11 o 
   8   1   7       67.78       65.88      1.82 o 
   9   1   7        4.42        3.91      1.86 o 
  10   1   7        3.37        5.08      1.31 o 
  11   1   7       18.08       17.84      1.82 o 
  12   1   7        0.00        1.24      1.68 o 
  -8   2   7       13.48       12.31      1.82 o 
  -7   2   7        4.27        3.19      2.72 o 
  -6   2   7       54.09       56.18      1.92 o 
  -5   2   7        1.06        2.02      1.18 o 
  -4   2   7       48.28       45.03      1.58 o 
  -3   2   7      167.35      156.72      4.57 o 
  -2   2   7      135.68      136.52      4.19 o 
  -1   2   7      260.37      216.35      6.76 o 
   0   2   7      161.06      155.49      3.27 o 
   1   2   7       59.57       51.73      1.91 o 
   2   2   7       58.96       56.49      1.91 o 
   3   2   7        2.47        1.52      1.24 o 
   4   2   7       80.48       85.46      1.75 o 
   5   2   7        0.52        2.76      1.76 o 
   6   2   7       31.38       36.88      1.35 o 
   7   2   7        3.99        5.69      1.08 o 
   8   2   7        8.37        5.29      1.21 o 
   9   2   7        7.75        9.50      2.00 o 
  10   2   7       20.75       19.51      2.86 o 
  11   2   7        0.01       -1.29      2.00 o 
  12   2   7        1.08        1.28      1.91 o 
  -7   3   7        0.32        3.10      1.51 o 
  -6   3   7       61.66       65.44      2.05 o 
  -5   3   7       16.41       15.04      2.43 o 
  -4   3   7       35.94       34.89      3.48 o 
  -3   3   7      151.78      151.29      4.67 o 
  -2   3   7        7.46        8.67      1.52 o 
  -1   3   7       68.61       66.69      2.29 o 
   0   3   7        0.06       -0.19      1.14 o 
   1   3   7       54.77       51.64      1.91 o 
   2   3   7       80.40       84.41      2.57 o 
   3   3   7       20.67       17.82      1.52 o 
   4   3   7       17.55       15.72      1.24 o 
   5   3   7      246.20      232.48      4.86 o 
   6   3   7      405.03      386.11     11.38 o 
   7   3   7        2.77        3.00      1.08 o 
   8   3   7       10.98       11.02      1.21 o 
   9   3   7        0.38       -0.81      1.21 o 
  10   3   7        1.27       -2.14      2.14 o 
  11   3   7        7.91        8.62      1.95 o 
  12   3   7       14.94       17.83      1.88 o 
  -7   4   7       12.02       14.38      1.78 o 
  -6   4   7       10.93       13.40      1.51 o 
  -5   4   7        0.65        3.17      2.81 o 
  -4   4   7        0.07        0.17      1.18 o 
  -3   4   7        9.20        9.43      1.62 o 
  -2   4   7      181.95      172.24      5.05 o 
  -1   4   7       14.34       11.72      1.52 o 
   0   4   7       14.33       14.14      1.15 o 
   1   4   7       50.32       46.59      1.91 o 
   2   4   7       56.29       53.45      2.00 o 
   3   4   7       10.23       10.38      1.52 o 
   4   4   7       10.36        9.16      1.62 o 
   5   4   7       77.37       68.03      1.75 o 
   6   4   7      190.39      179.22      4.00 o 
   7   4   7        1.42        3.19      1.15 o 
   8   4   7       18.94       17.13      1.95 o 
   9   4   7        0.51        0.34      1.91 o 
  10   4   7        1.96        0.86      1.41 o 
  11   4   7        0.01        0.56      1.86 o 
  -7   5   7       37.99       33.35      2.12 o 
  -6   5   7        8.94       11.11      1.65 o 
  -5   5   7       24.35       24.60      1.62 o 
  -4   5   7        3.25        4.43      1.21 o 
  -3   5   7        0.12        0.95      1.52 o 
  -2   5   7        9.23        8.67      1.62 o 
  -1   5   7       26.37       18.29      1.81 o 
   0   5   7       35.04       31.42      1.95 o 
   1   5   7       36.06       31.25      1.81 o 
   2   5   7        4.92        8.48      1.52 o 
   3   5   7       11.71        9.34      1.62 o 
   4   5   7        0.03        0.71      1.01 o 
   5   5   7       65.60       55.86      1.58 o 
   6   5   7       21.35       16.55      1.35 o 
   7   5   7        0.00        2.24      1.15 o 
   8   5   7        3.69        5.88      1.24 o 
   9   5   7        0.07        1.99      1.31 o 
  10   5   7       19.59       19.76      1.78 o 
  11   5   7        0.80        4.33      2.72 o 
  -6   6   7        2.59        2.91      1.65 o 
  -5   6   7        3.37        4.00      1.41 o 
  -4   6   7        3.77        6.57      1.91 o 
  -3   6   7        9.23       10.48      1.81 o 
  -2   6   7        6.29        2.95      1.71 o 
  -1   6   7        4.17        9.05      1.71 o 
   0   6   7      171.26      151.67      3.40 o 
   1   6   7        0.32        1.52      1.52 o 
   2   6   7        0.20        1.81      1.33 o 
   3   6   7      226.00      206.92      6.10 o 
   4   6   7       75.94       72.23      1.75 o 
   5   6   7       33.12       30.45      1.41 o 
   6   6   7        1.13        0.49      1.18 o 
   7   6   7        0.00        0.10      1.21 o 
   8   6   7        1.47        1.96      1.31 o 
   9   6   7        1.33        2.00      1.41 o 
  10   6   7        3.07        2.00      1.62 o 
  11   6   7        0.17        0.77      1.72 o 
  -6   7   7       15.22       15.57      1.82 o 
  -5   7   7        1.23        1.98      1.51 o 
  -4   7   7        2.13        0.57      2.00 o 
  -3   7   7        8.55        8.19      2.10 o 
  -2   7   7        1.03        0.86      1.71 o 
  -1   7   7        0.00        0.19      1.62 o 
   0   7   7       69.06       69.26      3.10 o 
   1   7   7       27.49       33.92      2.10 o 
   2   7   7      118.61      117.66      3.62 o 
   3   7   7       20.90       21.53      2.00 o 
   4   7   7        1.80        0.87      1.18 o 
   5   7   7       24.33       25.37      1.62 o 
   6   7   7       12.91       10.09      1.38 o 
   7   7   7       28.77       31.33      1.62 o 
   8   7   7        2.69        4.16      1.38 o 
   9   7   7        5.44        5.00      1.62 o 
  10   7   7        0.02        0.05      1.62 o 
  -5   8   7        3.25        5.65      1.61 o 
  -4   8   7        2.71        3.62      2.29 o 
  -3   8   7       22.42       32.58      2.48 o 
  -2   8   7        0.00        0.38      1.71 o 
  -1   8   7       17.53       14.67      2.10 o 
   0   8   7        0.04       -0.86      1.21 o 
   1   8   7        0.81       -1.81      1.81 o 
   2   8   7        0.16       -1.33      1.71 o 
   3   8   7        2.56        3.05      1.81 o 
   4   8   7        0.09       -0.57      1.21 o 
   5   8   7        4.16        5.97      1.76 o 
   6   8   7        0.28        2.05      1.28 o 
   7   8   7        0.42        0.64      1.38 o 
   8   8   7        9.24       11.25      1.75 o 
   9   8   7        2.84        2.75      1.95 o 
  -4   9   7        2.69        4.00      2.29 o 
  -3   9   7        0.01        1.24      2.10 o 
  -2   9   7        1.15        4.29      2.10 o 
  -1   9   7        5.11        2.29      2.00 o 
   0   9   7        3.22        1.09      1.38 o 
   1   9   7        4.30        7.24      1.91 o 
   2   9   7        3.58        5.43      1.91 o 
   3   9   7       12.43       14.29      2.10 o 
   4   9   7        3.50        5.19      1.71 o 
   5   9   7        0.20       -0.62      2.43 o 
   6   9   7        9.69        9.51      1.58 o 
   7   9   7        3.08        4.81      1.62 o 
   8   9   7        0.69        1.10      1.62 o 
  -3  10   7       17.67       22.67      2.76 o 
  -2  10   7       21.59       24.48      2.95 o 
  -1  10   7        0.38        1.24      2.10 o 
   0  10   7        0.32        1.86      2.14 o 
   1  10   7        8.94        4.67      2.29 o 
   2  10   7        1.30        1.24      2.10 o 
   3  10   7       19.87       24.67      2.67 o 
   4  10   7        1.39        2.80      3.76 o 
   5  10   7        4.35        6.71      1.55 o 
   6  10   7        6.36        7.81      1.68 o 
   7  10   7        7.28       11.47      1.78 o 
  -1  11   7        0.23        2.48      2.19 o 
   0  11   7        5.57        8.70      1.65 o 
   1  11   7       12.49       19.15      2.57 o 
   2  11   7        1.29        4.10      2.29 o 
   3  11   7        4.18        3.81      2.38 o 
   4  11   7        0.49        1.95      1.62 o 
   5  11   7        3.96        6.40      2.57 o 
   1 -10   8        0.01        0.29      2.29 o 
   2 -10   8        1.59       -0.48      2.29 o 
   3 -10   8        0.11        2.19      2.29 o 
   4 -10   8        0.53       -2.48      2.48 o 
  -2  -9   8        0.23        2.95      2.38 o 
  -1  -9   8        0.03       -0.38      2.19 o 
   0  -9   8       30.16       34.99      2.11 o 
   1  -9   8       48.00       40.77      2.95 o 
   2  -9   8       37.04       36.96      2.86 o 
   3  -9   8        2.22        2.48      2.29 o 
   4  -9   8        0.39        0.76      2.00 o 
   5  -9   8        0.00       -0.71      1.51 o 
   6  -9   8        4.59        4.36      1.65 o 
  -3  -8   8        0.03        3.72      2.19 o 
  -2  -8   8        0.19        2.86      2.00 o 
  -1  -8   8       30.58       32.11      2.67 o 
   0  -8   8       14.28       15.27      1.65 o 
   1  -8   8        4.93        3.62      2.00 o 
   2  -8   8       11.73       14.96      2.29 o 
   3  -8   8        5.67        1.91      2.00 o 
   4  -8   8        1.64       -0.10      2.00 o 
   5  -8   8        1.11        0.52      1.38 o 
   6  -8   8        1.48        3.37      1.51 o 
   7  -8   8        1.16        1.19      1.65 o 
   8  -8   8        0.87        1.14      1.68 o 
  -4  -7   8        1.71        1.10      1.65 o 
  -3  -7   8        0.02        0.00      2.10 o 
  -2  -7   8        3.23        3.33      1.91 o 
  -1  -7   8        1.18       19.05      2.38 o 
   0  -7   8       16.57       15.19      1.51 o 
   1  -7   8        0.64        1.05      1.81 o 
   2  -7   8        1.49        3.24      1.71 o 
   3  -7   8       31.99       32.01      2.29 o 
   4  -7   8        5.68        5.81      1.91 o 
   5  -7   8        1.00        1.02      1.31 o 
   6  -7   8        4.77        5.18      1.38 o 
   7  -7   8        4.46        6.48      1.51 o 
   8  -7   8       10.55        6.47      1.78 o 
   9  -7   8       18.37       19.62      1.99 o 
  -5  -6   8        0.75        2.33      2.10 o 
  -4  -6   8        1.30        2.40      1.51 o 
  -3  -6   8       34.78       39.73      2.67 o 
  -2  -6   8        6.79        7.43      1.91 o 
  -1  -6   8       14.63       20.96      2.19 o 
   0  -6   8        3.40        2.71      1.37 o 
   1  -6   8       32.28       29.25      2.19 o 
   2  -6   8       13.55        9.24      1.81 o 
   3  -6   8        5.28        4.48      1.81 o 
   4  -6   8        1.22        2.19      1.71 o 
   5  -6   8        3.25        3.67      1.48 o 
   6  -6   8        2.46        2.13      1.33 o 
   7  -6   8       36.95       34.65      1.72 o 
   8  -6   8       45.35       42.77      4.00 o 
   9  -6   8        0.57        2.27      1.71 o 
  10  -6   8        1.63        3.67      2.67 o 
  -6  -5   8        1.29        3.98      1.54 o 
  -5  -5   8        2.37        3.51      1.81 o 
  -4  -5   8        1.18        0.44      1.38 o 
  -3  -5   8        9.46       12.29      2.00 o 
  -2  -5   8        3.50        5.05      1.81 o 
  -1  -5   8       20.79       16.67      2.00 o 
   0  -5   8        0.43        1.67      1.67 o 
   1  -5   8       87.76       95.55      2.86 o 
   2  -5   8        7.96        7.43      1.71 o 
   3  -5   8        5.21        8.96      1.71 o 
   4  -5   8       41.28       40.97      2.19 o 
   5  -5   8       38.62       34.03      1.51 o 
   6  -5   8       13.37       12.66      1.38 o 
   7  -5   8        4.11        6.72      1.31 o 
   8  -5   8       15.73       14.10      1.55 o 
   9  -5   8        1.46       -0.51      1.51 o 
  10  -5   8       10.70       13.00      2.76 o 
  -6  -4   8        1.44       -0.16      1.71 o 
  -5  -4   8        2.22        0.57      2.48 o 
  -4  -4   8       12.59       13.51      1.91 o 
  -3  -4   8        0.86       -0.38      1.71 o 
  -2  -4   8       24.83       28.77      2.10 o 
  -1  -4   8       84.12       88.79      2.86 o 
   0  -4   8        2.33        1.52      1.08 o 
   1  -4   8        8.31        8.76      1.62 o 
   2  -4   8       58.87       55.64      2.29 o 
   3  -4   8       10.65       10.77      1.62 o 
   4  -4   8       30.62       31.43      3.14 o 
   5  -4   8       43.20       34.25      1.51 o 
   6  -4   8        4.44        4.23      1.18 o 
   7  -4   8        0.93        0.81      1.15 o 
   8  -4   8       20.06       21.20      1.62 o 
   9  -4   8        0.00        1.48      2.43 o 
  10  -4   8       10.84       11.18      2.43 o 
  11  -4   8        0.07       -3.86      4.24 o 
  -6  -3   8        5.80        6.71      1.61 o 
  -5  -3   8        1.49        1.20      1.43 o 
  -4  -3   8       18.27       18.85      1.48 o 
  -3  -3   8       20.30       23.53      2.10 o 
  -2  -3   8       11.39        6.19      1.71 o 
  -1  -3   8       51.09       55.16      2.29 o 
   0  -3   8        3.76        5.41      1.29 o 
   1  -3   8        5.26        5.62      1.52 o 
   2  -3   8       29.48       40.97      1.91 o 
   3  -3   8       27.63       28.58      1.91 o 
   4  -3   8        5.03        2.05      1.01 o 
   5  -3   8        1.61        1.43      1.52 o 
   6  -3   8        6.69        8.48      2.29 o 
   7  -3   8        8.24        9.14      1.21 o 
   8  -3   8        1.15        0.92      1.24 o 
   9  -3   8        1.27        0.78      2.19 o 
  10  -3   8        1.46        2.05      1.76 o 
  11  -3   8        0.08        0.40      1.58 o 
  -7  -2   8        1.50        3.24      1.68 o 
  -6  -2   8       58.18       61.59      2.29 o 
  -5  -2   8        1.77        2.67      1.95 o 
  -4  -2   8       10.48       11.99      1.41 o 
  -3  -2   8        4.27        4.38      1.71 o 
  -2  -2   8      173.89      163.57      4.57 o 
  -1  -2   8        4.39        3.33      1.52 o 
   0  -2   8      126.59      114.51      2.35 o 
   1  -2   8       13.35       15.24      1.71 o 
   2  -2   8        0.18       -0.29      1.33 o 
   3  -2   8       29.65       25.44      1.71 o 
   4  -2   8       17.92       16.25      1.18 o 
   5  -2   8        9.93        9.69      1.81 o 
   6  -2   8       43.24       41.28      1.52 o 
   7  -2   8       13.43       14.12      1.35 o 
   8  -2   8        1.60        0.95      1.21 o 
   9  -2   8       48.83       39.62     20.58 o 
  10  -2   8        5.23        2.68      1.57 o 
  11  -2   8        0.06       -0.85      2.62 o 
  -7  -1   8       12.45       13.14      1.92 o 
  -6  -1   8        1.88        6.29      5.91 o 
  -5  -1   8       47.33       43.51      1.89 o 
  -4  -1   8        5.84        3.34      2.38 o 
  -3  -1   8      178.81      177.86      5.62 o 
  -2  -1   8        0.80       -1.81      1.81 o 
  -1  -1   8        1.08       -1.43      1.43 o 
   0  -1   8        1.60        2.95      1.14 o 
   1  -1   8       31.45       38.30      1.91 o 
   2  -1   8        0.03       -0.19      1.33 o 
   3  -1   8      151.51      149.38      4.67 o 
   4  -1   8        6.39        6.62      1.04 o 
   5  -1   8       46.09       43.97      1.45 o 
   6  -1   8       17.42       18.85      1.31 o 
   7  -1   8       32.27       33.94      1.62 o 
   8  -1   8       13.98       13.39      1.35 o 
   9  -1   8        0.76        0.73      1.23 o 
  10  -1   8        0.35        0.22      1.38 o 
  11  -1   8        0.90        1.00      3.10 o 
  -7   0   8       26.46       29.43      2.62 o 
  -6   0   8       13.81       14.54      1.65 o 
  -5   0   8       72.96       74.41      2.09 o 
  -4   0   8        7.26        5.97      1.28 o 
  -3   0   8        1.37       -1.33      1.62 o 
  -2   0   8       95.94       94.32      2.86 o 
  -1   0   8      133.88      128.61      3.91 o 
   0   0   8      182.96      179.45      3.59 o 
   1   0   8      161.63      151.95      4.48 o 
   2   0   8        2.43        1.62      1.43 o 
   3   0   8       79.48       75.93      2.19 o 
   4   0   8       24.92       23.95      1.21 o 
   5   0   8      820.74      827.58     25.20 o 
   6   0   8        4.37        3.48      1.08 o 
   7   0   8      161.31      151.35      3.13 o 
   8   0   8        2.13        4.89      1.62 o 
   9   0   8       12.32       13.14      1.91 o 
  10   0   8        8.52        8.41      1.76 o 
  11   0   8        0.22        1.81      1.52 o 
  12   0   8        0.03        0.81      1.62 o 
  -7   1   8        4.11        3.76      1.68 o 
  -6   1   8       12.23       13.50      2.67 o 
  -5   1   8       13.03       11.91      1.48 o 
  -4   1   8       28.53       27.28      2.38 o 
  -3   1   8        2.48        0.76      1.62 o 
  -2   1   8      607.97      584.75     13.62 o 
  -1   1   8       44.55       41.35      2.10 o 
   0   1   8      174.82      175.48      3.70 o 
   1   1   8      195.75      188.53      5.72 o 
   2   1   8      495.28      472.72     10.96 o 
   3   1   8       37.21       36.68      1.91 o 
   4   1   8      538.53      497.63     20.34 o 
   5   1   8       15.32       15.69      2.00 o 
   6   1   8       31.50       28.25      1.38 o 
   7   1   8       24.12       25.61      2.19 o 
   8   1   8        0.00       -1.52      1.52 o 
   9   1   8        0.12        0.24      1.21 o 
  10   1   8       12.21       16.14      2.43 o 
  11   1   8        4.64        4.49      1.65 o 
  12   1   8        5.83        6.38      1.78 o 
  -7   2   8       19.49       16.59      1.85 o 
  -6   2   8       36.80       40.17      2.02 o 
  -5   2   8        0.78       -0.95      1.35 o 
  -4   2   8        3.74        2.72      1.21 o 
  -3   2   8        1.87        2.48      1.52 o 
  -2   2   8        5.29        2.38      1.52 o 
  -1   2   8      127.08      118.89      3.52 o 
   0   2   8       66.86       58.69      1.58 o 
   1   2   8        2.73        6.57      1.43 o 
   2   2   8      147.71      141.28      4.10 o 
   3   2   8       32.69       29.53      1.81 o 
   4   2   8      192.61      190.40      8.19 o 
   5   2   8       45.01       41.34      1.48 o 
   6   2   8       15.35       15.53      1.28 o 
   7   2   8        0.24        0.10      1.52 o 
   8   2   8        7.63        5.71      1.76 o 
   9   2   8       19.74       17.42      1.81 o 
  10   2   8       20.72       22.67      1.58 o 
  11   2   8        6.35        6.86      1.55 o 
  12   2   8       14.72       16.05      1.99 o 
  -7   3   8        0.34        0.57      2.00 o 
  -6   3   8       10.06        9.54      1.68 o 
  -5   3   8       24.35       26.29      1.68 o 
  -4   3   8       12.40       11.87      1.38 o 
  -3   3   8        6.85        6.10      1.71 o 
  -2   3   8       26.70       28.20      2.00 o 
  -1   3   8        4.75        8.00      1.62 o 
   0   3   8      370.98      365.07      7.51 o 
   1   3   8      311.05      297.52      8.10 o 
   2   3   8       59.33       50.78      2.19 o 
   3   3   8      475.43      440.71     11.15 o 
   4   3   8      126.47      120.15      8.72 o 
   5   3   8      132.62      130.19      2.86 o 
   6   3   8      139.59      134.66      2.76 o 
   7   3   8      151.77      146.56      2.95 o 
   8   3   8        3.34        2.44      2.19 o 
   9   3   8       13.82       16.40      1.67 o 
  10   3   8        0.11       -1.48      1.86 o 
  11   3   8        0.01       -0.19      1.62 o 
  -6   4   8        3.16        6.30      1.55 o 
  -5   4   8       76.94       80.94      2.35 o 
  -4   4   8        2.29       -0.21      1.31 o 
  -3   4   8        9.15       10.38      1.91 o 
  -2   4   8        0.18       -1.71      1.71 o 
  -1   4   8        6.32        7.15      1.71 o 
   0   4   8        0.55       -0.65      1.11 o 
   1   4   8        9.58       12.10      1.62 o 
   2   4   8       70.49       62.69      2.29 o 
   3   4   8        1.99        3.62      1.43 o 
   4   4   8        2.89        3.86      1.08 o 
   5   4   8       15.91       11.98      1.21 o 
   6   4   8       53.80       53.78      1.68 o 
   7   4   8       34.26       34.16      1.62 o 
   8   4   8        5.57        4.19      1.28 o 
   9   4   8        1.80        1.24      1.28 o 
  10   4   8        0.11       -0.10      1.55 o 
  11   4   8       12.07       10.81      1.78 o 
  -6   5   8        2.52        3.78      1.65 o 
  -5   5   8       14.28       16.96      3.95 o 
  -4   5   8        0.34        1.33      1.28 o 
  -3   5   8        0.72        3.33      1.62 o 
  -2   5   8       17.61       16.86      2.00 o 
  -1   5   8      177.46      176.91      5.14 o 
   0   5   8       21.87       24.58      1.38 o 
   1   5   8      100.68      100.60      2.95 o 
   2   5   8       74.10       74.21      2.48 o 
   3   5   8        0.23       -0.19      1.43 o 
   4   5   8        5.80        8.60      1.33 o 
   5   5   8       57.80       54.33      1.72 o 
   6   5   8       55.97       44.82      1.86 o 
   7   5   8        8.79       10.44      2.95 o 
   8   5   8       16.54       15.51      1.45 o 
   9   5   8        0.23       -1.45      3.62 o 
  10   5   8       11.82       15.54      2.86 o 
  11   5   8        0.00       -1.86      2.29 o 
  -5   6   8        1.88        0.43      1.55 o 
  -4   6   8        1.04       -2.00      2.00 o 
  -3   6   8       29.43       33.92      2.48 o 
  -2   6   8       51.43       57.35      2.67 o 
  -1   6   8        2.72        2.86      1.71 o 
   0   6   8        4.74        3.24      1.21 o 
   1   6   8        0.49        0.76      1.62 o 
   2   6   8       17.05       14.00      1.71 o 
   3   6   8       74.97       71.45      2.67 o 
   4   6   8       58.83       54.52      1.72 o 
   5   6   8        2.22        3.05      1.21 o 
   6   6   8        2.21        6.65      1.28 o 
   7   6   8       21.85       20.00      1.45 o 
   8   6   8        2.54        3.62      1.35 o 
   9   6   8        6.43        3.37      2.67 o 
  10   6   8        2.99        4.89      1.72 o 
  -5   7   8        4.46        5.68      1.75 o 
  -4   7   8        3.02        1.24      2.29 o 
  -3   7   8       16.71       19.05      2.29 o 
  -2   7   8       10.78       14.19      2.10 o 
  -1   7   8        3.59        3.81      1.81 o 
   0   7   8        2.62        4.35      1.24 o 
   1   7   8       18.58       12.58      2.10 o 
   2   7   8       12.07        8.38      1.91 o 
   3   7   8        6.78        4.86      1.81 o 
   4   7   8       18.10       22.41      1.62 o 
   5   7   8       65.29       49.46      6.14 o 
   6   7   8       10.95       10.21      1.45 o 
   7   7   8        1.27       -0.19      1.35 o 
   8   7   8        1.06        0.87      1.51 o 
   9   7   8        0.46        2.81      1.55 o 
  10   7   8        0.89       -1.06      1.72 o 
  -4   8   8        5.82        7.81      2.48 o 
  -3   8   8        1.50        0.76      2.19 o 
  -2   8   8        8.62       15.53      2.29 o 
  -1   8   8        2.19        2.86      1.91 o 
   0   8   8        4.97        8.22      1.45 o 
   1   8   8        7.49        4.19      1.91 o 
   2   8   8        0.74       -1.81      1.81 o 
   3   8   8        4.85        2.76      1.81 o 
   4   8   8       41.72       40.23      1.85 o 
   5   8   8       14.27       16.73      1.51 o 
   6   8   8        0.04        0.17      1.31 o 
   7   8   8        2.40        0.19      1.55 o 
   8   8   8        0.33       -1.05      1.62 o 
   9   8   8        0.57        1.96      1.65 o 
  -3   9   8       15.23       18.01      2.67 o 
  -2   9   8        6.41       11.62      2.38 o 
  -1   9   8        0.74       -1.52      2.19 o 
   0   9   8        4.90        8.74      1.55 o 
   1   9   8        1.36        2.38      2.00 o 
   2   9   8        0.16        0.10      1.81 o 
   3   9   8       18.01       19.91      2.29 o 
   4   9   8       27.47       32.99      1.89 o 
   5   9   8        2.57        3.61      1.51 o 
   6   9   8        4.86        6.26      1.86 o 
   7   9   8        0.03        0.24      1.58 o 
   8   9   8        0.34       -0.86      1.68 o 
  -1  10   8        8.81        8.67      2.67 o 
   0  10   8        0.01       -0.29      4.38 o 
   1  10   8        4.52        1.05      2.38 o 
   2  10   8        1.84        3.05      2.19 o 
   3  10   8        0.14        1.71      2.19 o 
   4  10   8        9.26        9.86      1.78 o 
   5  10   8        7.52        7.32      1.95 o 
   6  10   8        6.34       13.37      4.91 o 
   0  -9   9        2.33       -1.49      4.53 o 
   1  -9   9        0.43       -2.57      2.57 o 
   2  -9   9        7.23        6.67      2.48 o 
   3  -9   9        1.02        0.76      2.19 o 
   4  -9   9       11.62        9.43      2.57 o 
   5  -9   9        0.35       -0.10      1.62 o 
  -2  -8   9        3.51        6.10      2.29 o 
  -1  -8   9        0.85        0.48      2.19 o 
   0  -8   9        0.14        0.48      1.48 o 
   1  -8   9        0.86       -0.67      2.19 o 
   2  -8   9        0.02        8.96      2.19 o 
   3  -8   9        7.13       10.86      2.29 o 
   4  -8   9        0.51       -2.19      2.29 o 
   5  -8   9        3.12        2.86      1.55 o 
   6  -8   9        3.10        3.26      1.67 o 
   7  -8   9        0.02        3.05      1.55 o 
  -3  -7   9        3.03        7.53      2.29 o 
  -2  -7   9        0.15       -2.29      2.29 o 
  -1  -7   9        3.48        4.67      2.29 o 
   0  -7   9        8.01       10.98      1.55 o 
   1  -7   9       28.01       26.20      2.48 o 
   2  -7   9       21.22       20.29      2.29 o 
   3  -7   9        3.49        4.67      2.00 o 
   4  -7   9       14.21       10.77      2.10 o 
   5  -7   9        8.55       11.66      1.51 o 
   6  -7   9        3.81        3.43      1.62 o 
   7  -7   9        2.90        2.48      1.55 o 
   8  -7   9        0.02        2.49      1.58 o 
  -4  -6   9        0.45       -0.94      1.58 o 
  -3  -6   9        2.46        2.00      2.29 o 
  -2  -6   9        7.03        8.29      2.00 o 
  -1  -6   9       14.37       18.48      2.29 o 
   0  -6   9       25.59       30.22      1.68 o 
   1  -6   9       11.05       17.53      1.91 o 
   2  -6   9       32.40       42.39      2.48 o 
   3  -6   9        4.69        2.19      1.81 o 
   4  -6   9        6.35        7.72      1.81 o 
   5  -6   9        9.22       10.20      1.71 o 
   6  -6   9        2.88        1.74      3.00 o 
   7  -6   9        0.45       -0.38      1.41 o 
   8  -6   9        3.79        2.29      1.55 o 
   9  -6   9        3.38        4.10      2.38 o 
  -5  -5   9        1.18        1.95      1.68 o 
  -4  -5   9        1.13       -1.04      1.54 o 
  -3  -5   9       12.20       13.91      2.29 o 
  -2  -5   9        1.38        4.48      1.81 o 
  -1  -5   9        0.01        2.95      1.71 o 
   0  -5   9        3.50        4.52      1.21 o 
   1  -5   9        0.95       -1.71      1.81 o 
   2  -5   9        7.02        3.52      1.81 o 
   3  -5   9        7.43        6.38      1.81 o 
   4  -5   9       52.12       52.21      2.48 o 
   5  -5   9        0.74       -0.62      1.38 o 
   6  -5   9        1.83        1.92      1.24 o 
   7  -5   9        0.39       -0.72      1.31 o 
   8  -5   9        2.21        2.46      2.62 o 
   9  -5   9       11.92       16.60      2.05 o 
  10  -5   9        1.26        3.26      1.58 o 
  -5  -4   9       15.22       16.90     10.19 o 
  -4  -4   9       13.84       15.71      1.75 o 
  -3  -4   9        0.27       -1.05      1.91 o 
  -2  -4   9        0.39       -1.81      1.81 o 
  -1  -4   9        4.33        4.86      1.71 o 
   0  -4   9       11.46       11.15      1.28 o 
   1  -4   9       19.05       20.86      2.00 o 
   2  -4   9       37.58       31.82      2.10 o 
   3  -4   9        4.02        4.19      1.62 o 
   4  -4   9        0.17       -1.15      1.15 o 
   5  -4   9       11.48       13.89      1.31 o 
   6  -4   9        8.00        4.48      2.00 o 
   7  -4   9        0.02        1.61      1.57 o 
   8  -4   9        0.30        5.06      3.43 o 
   9  -4   9        0.04        1.48      1.48 o 
  10  -4   9        2.91        2.43      1.64 o 
  -5  -3   9       13.17       19.13      1.72 o 
  -4  -3   9       23.09       29.38      2.81 o 
  -3  -3   9       49.16       45.73      2.57 o 
  -2  -3   9       83.69       82.69      2.95 o 
  -1  -3   9       18.53       17.05      2.10 o 
   0  -3   9       75.07       73.89      1.89 o 
   1  -3   9       31.40       26.10      2.00 o 
   2  -3   9       20.01       16.86      1.91 o 
   3  -3   9      176.99      163.57      4.76 o 
   4  -3   9       26.74       27.20      3.19 o 
   5  -3   9       34.34       35.48      1.76 o 
   6  -3   9        4.00        3.83      1.24 o 
   7  -3   9        3.56        5.63      1.28 o 
   8  -3   9        1.13       -0.32      1.31 o 
   9  -3   9       13.77       17.32      2.62 o 
  10  -3   9        2.93        2.34      1.58 o 
  11  -3   9        4.08        5.00      1.68 o 
  -6  -2   9       13.60       13.93      1.89 o 
  -5  -2   9        1.87        3.10      1.55 o 
  -4  -2   9       11.78       14.05      1.51 o 
  -3  -2   9        9.27        6.48      1.81 o 
  -2  -2   9       67.56       64.78      2.67 o 
  -1  -2   9        8.98        8.38      1.81 o 
   0  -2   9        1.54        2.48      1.52 o 
   1  -2   9       43.28       51.16      2.38 o 
   2  -2   9      179.41      190.82      5.72 o 
   3  -2   9        0.45        1.14      1.43 o 
   4  -2   9       18.43       13.98      1.29 o 
   5  -2   9        7.99        7.64      1.15 o 
   6  -2   9       61.15       62.96      1.78 o 
   7  -2   9        0.65        1.05      1.24 o 
   8  -2   9       43.98       44.59      1.75 o 
   9  -2   9       11.32       11.92      2.62 o 
  10  -2   9        9.89       12.63      1.65 o 
  11  -2   9        1.61        2.12      1.61 o 
  -6  -1   9       20.92       24.39      1.99 o 
  -5  -1   9       13.73       14.10      1.68 o 
  -4  -1   9        1.35        1.11      9.19 o 
  -3  -1   9        2.72        6.95      1.81 o 
  -2  -1   9       53.23       53.92      2.38 o 
  -1  -1   9       15.13       18.67      1.91 o 
   0  -1   9       10.22        9.45      1.15 o 
   1  -1   9      297.81      300.19      8.67 o 
   2  -1   9        5.32        3.91      1.43 o 
   3  -1   9       13.51       16.20      1.62 o 
   4  -1   9       41.27       36.79      1.48 o 
   5  -1   9       73.65       76.27      1.78 o 
   6  -1   9       33.87       31.43      1.45 o 
   7  -1   9        0.04        3.19      1.21 o 
   8  -1   9        0.01        1.05      1.33 o 
   9  -1   9        0.70        0.24      1.91 o 
  10  -1   9       18.74       18.79      1.78 o 
  11  -1   9       11.31       15.92      1.78 o 
  -6   0   9        0.24       -0.25      1.91 o 
  -5   0   9        9.36       10.69      1.58 o 
  -4   0   9       18.68       23.15      1.61 o 
  -3   0   9        7.72        5.05      1.91 o 
  -2   0   9       18.97       21.44      1.91 o 
  -1   0   9       58.84       55.06      2.38 o 
   0   0   9        0.97        0.29      1.04 o 
   1   0   9      130.91      120.99      3.52 o 
   2   0   9        2.03        3.62      1.43 o 
   3   0   9       38.53       32.87      1.91 o 
   4   0   9       65.43       67.23      1.65 o 
   5   0   9        3.30        5.51      1.11 o 
   6   0   9       39.12       36.67      1.81 o 
   7   0   9        4.66        6.31      1.24 o 
   8   0   9       11.87       12.29      1.41 o 
   9   0   9        9.97       10.58      2.38 o 
  10   0   9       12.10        9.89      1.62 o 
  11   0   9        0.78       -0.90      1.61 o 
  -6   1   9        1.10        2.76      1.55 o 
  -5   1   9       10.03        7.66      1.61 o 
  -4   1   9       72.45       75.05      3.00 o 
  -3   1   9        1.90        3.43      1.71 o 
  -2   1   9       14.31        6.19      2.10 o 
  -1   1   9       70.29       73.93      2.57 o 
   0   1   9       91.70       92.71      1.95 o 
   1   1   9       28.72       29.91      1.91 o 
   2   1   9        1.77       -0.95      1.43 o 
   3   1   9        3.03        3.24      1.43 o 
   4   1   9       11.48        7.06      1.62 o 
   5   1   9        7.34        7.34      1.15 o 
   6   1   9        3.09        1.86      1.52 o 
   7   1   9       81.64       77.55      2.02 o 
   8   1   9       75.48       78.97      2.12 o 
   9   1   9        0.06        4.05      1.38 o 
  10   1   9        1.37        0.56      1.51 o 
  11   1   9       10.92       11.01      1.78 o 
  -6   2   9        0.33       -0.61      2.67 o 
  -5   2   9       16.36       20.53      1.85 o 
  -4   2   9       69.44       76.60      2.12 o 
  -3   2   9       35.17       34.96      2.38 o 
  -2   2   9       18.87       18.39      1.91 o 
  -1   2   9       35.79       34.58      2.19 o 
   0   2   9       42.08       42.12      1.57 o 
   1   2   9       17.73       13.05      1.81 o 
   2   2   9       60.80       55.54      2.29 o 
   3   2   9      181.20      181.49      5.14 o 
   4   2   9        0.46       -0.69      1.04 o 
   5   2   9      102.92       92.54      2.02 o 
   6   2   9        0.32       -1.15      1.15 o 
   7   2   9       88.51       90.03      2.09 o 
   8   2   9       32.86       28.86      1.72 o 
   9   2   9        0.46       -1.00      1.41 o 
  10   2   9        3.30        5.36      1.51 o 
  11   2   9        0.06        0.22      1.58 o 
  -6   3   9        6.58        3.56      3.33 o 
  -5   3   9        4.52        4.14      3.24 o 
  -4   3   9       23.00       22.90      1.68 o 
  -3   3   9       81.98       77.07      3.05 o 
  -2   3   9        1.22       -0.19      1.62 o 
  -1   3   9       30.86       30.10      2.10 o 
   0   3   9      126.60      120.23      2.59 o 
   1   3   9       18.76       18.10      1.81 o 
   2   3   9       31.08       29.44      2.10 o 
   3   3   9        8.89        9.62      1.62 o 
   4   3   9       67.92       62.19      2.10 o 
   5   3   9        7.91        6.15      1.15 o 
   6   3   9       45.62       47.38      1.72 o 
   7   3   9       13.10       15.96      2.14 o 
   8   3   9       29.80       26.97      1.65 o 
   9   3   9        0.08       -1.51      1.51 o 
  10   3   9       12.68       12.56      1.75 o 
  11   3   9        1.50        1.17      1.65 o 
  -5   4   9        1.84        3.34      1.51 o 
  -4   4   9        2.11        2.66      1.38 o 
  -3   4   9        0.40        0.10      1.81 o 
  -2   4   9       10.43        9.15      2.00 o 
  -1   4   9        8.08        5.14      1.91 o 
   0   4   9        3.74        3.95      2.24 o 
   1   4   9        0.03        2.86      1.52 o 
   2   4   9      247.41      226.36      7.05 o 
   3   4   9       33.96       27.72      2.00 o 
   4   4   9        3.20        4.35      1.15 o 
   5   4   9        0.91        1.34      1.11 o 
   6   4   9        3.50        3.60      1.21 o 
   7   4   9        1.56        0.86      1.52 o 
   8   4   9        4.25        8.08      3.72 o 
   9   4   9        7.61       10.96      1.55 o 
  10   4   9        1.40        4.05      1.55 o 
  11   4   9       22.37       29.20      3.72 o 
  -5   5   9       20.40       21.78      1.92 o 
  -4   5   9       41.47       38.99      8.91 o 
  -3   5   9       13.29       18.29      2.19 o 
  -2   5   9       79.86       82.88      3.14 o 
  -1   5   9       36.67       43.73      2.48 o 
   0   5   9       38.81       37.29      1.58 o 
   1   5   9        0.40        1.05      1.62 o 
   2   5   9       36.42       34.58      2.19 o 
   3   5   9        0.16       -1.52      1.71 o 
   4   5   9        2.40        3.49      1.18 o 
   5   5   9        0.01       -0.48      1.62 o 
   6   5   9       12.81       13.39      1.35 o 
   7   5   9        7.56        7.85      1.35 o 
   8   5   9        3.51        2.45      1.45 o 
   9   5   9        8.59       11.66      1.72 o 
  10   5   9       17.06       16.56      1.92 o 
  -4   6   9        2.28       -0.67      2.29 o 
  -3   6   9       57.52       62.40      3.24 o 
  -2   6   9        8.46       11.15      2.19 o 
  -1   6   9        5.07       -0.48      1.91 o 
   0   6   9        0.00        1.03      1.67 o 
   1   6   9        1.04        1.91      1.71 o 
   2   6   9       34.80       33.15      2.29 o 
   3   6   9        4.83        0.48      1.81 o 
   4   6   9        1.12        0.76      1.21 o 
   5   6   9        6.43       11.15      1.37 o 
   6   6   9        1.02       -1.85      2.19 o 
   7   6   9        2.67        0.14      1.35 o 
   8   6   9        2.14        2.45      1.45 o 
   9   6   9        9.87        7.45      1.78 o 
  10   6   9       27.13       30.14      5.48 o 
  -4   7   9        4.69        5.72      2.57 o 
  -3   7   9       21.56       21.24      2.57 o 
  -2   7   9       59.28       57.92      3.33 o 
  -1   7   9       12.61       15.34      2.29 o 
   0   7   9       11.83       13.64      1.57 o 
   1   7   9        5.07        6.86      1.81 o 
   2   7   9        1.34        0.38      1.81 o 
   3   7   9        6.45        5.81      1.81 o 
   4   7   9        6.58        5.98      2.10 o 
   5   7   9       51.97       52.77      2.02 o 
   6   7   9        0.46        1.38      1.45 o 
   7   7   9        1.93        1.98      1.38 o 
   8   7   9       10.95       11.77      1.72 o 
   9   7   9        0.53       -0.17      1.72 o 
  -3   8   9        4.20        4.38      2.57 o 
  -2   8   9       21.19       24.77      2.76 o 
  -1   8   9        0.05        2.76      2.10 o 
   0   8   9       19.96       23.66      2.29 o 
   1   8   9        4.09        3.81      2.00 o 
   2   8   9       40.63       38.11      2.67 o 
   3   8   9        1.86        2.38      1.91 o 
   4   8   9       22.39       21.53      2.00 o 
   5   8   9        2.35        3.77      1.81 o 
   6   8   9        2.35        3.04      1.58 o 
   7   8   9        0.01       -0.05      1.58 o 
   8   8   9        3.34        7.99      1.65 o 
  -1   9   9       26.39       30.39      2.86 o 
   0   9   9        0.90       -1.26      3.95 o 
   1   9   9       13.97       16.10      2.48 o 
   2   9   9        6.18       11.24      2.38 o 
   3   9   9        1.43        0.76      2.19 o 
   4   9   9        8.04       23.12      7.76 o 
   5   9   9        5.80        4.07      1.65 o 
   6   9   9       10.36       10.80      1.82 o 
   7   9   9        2.55        3.60      3.48 o 
   1  10   9        2.86        3.52      2.29 o 
   2  10   9       20.19       23.34      2.86 o 
   3  10   9        5.63        6.95      2.38 o 
   4  10   9        2.19        6.07      2.81 o 
   5  10   9        4.02        6.05      1.81 o 
   1  -8  10        0.02       -2.10      2.38 o 
   2  -8  10        3.47        2.38      2.38 o 
   3  -8  10        3.43        2.67      2.29 o 
   4  -8  10        2.01       -1.81      2.38 o 
   5  -8  10       13.26       15.28      2.95 o 
  -1  -7  10        2.67        0.00      2.48 o 
   0  -7  10        3.71       -1.78      1.78 o 
   1  -7  10        3.45        3.43      2.29 o 
   2  -7  10        0.91       12.19      2.86 o 
   3  -7  10        0.38       -1.62      2.19 o 
   4  -7  10        0.16       -0.38      2.19 o 
   5  -7  10        7.45        8.13      1.68 o 
   6  -7  10        0.36       -0.53      1.51 o 
   7  -7  10        0.08        1.62      1.55 o 
  -2  -6  10       10.84       12.29      2.57 o 
  -1  -6  10        4.48        5.62      2.38 o 
   0  -6  10       15.20       15.85      1.72 o 
   1  -6  10       17.71       16.58      2.29 o 
   2  -6  10        1.80        0.86      1.91 o 
   3  -6  10        0.07        1.52      1.81 o 
   4  -6  10        1.77        2.00      2.00 o 
   5  -6  10        1.72        1.96      2.00 o 
   6  -6  10        1.93        2.38      3.05 o 
   7  -6  10        0.38        1.96      1.48 o 
   8  -6  10        0.39        2.48      1.55 o 
  -3  -5  10        6.35        6.67      2.38 o 
  -2  -5  10       30.70       28.77      2.95 o 
  -1  -5  10        2.27        7.34      1.91 o 
   0  -5  10        0.77        3.16      1.31 o 
   1  -5  10       89.70      105.18      3.43 o 
   2  -5  10        0.13        0.57      1.91 o 
   3  -5  10        1.61        3.72      1.81 o 
   4  -5  10       19.13       21.44      2.19 o 
   5  -5  10        0.31       -1.31      1.31 o 
   6  -5  10       15.76       20.13      1.81 o 
   7  -5  10        0.72        1.64      1.48 o 
   8  -5  10        4.29        3.29      1.62 o 
   9  -5  10       11.94       14.78      4.72 o 
  -4  -4  10        5.48       12.38      1.72 o 
  -3  -4  10       10.49       15.24      2.57 o 
  -2  -4  10       65.15       61.83      3.33 o 
  -1  -4  10       34.87       35.73      2.57 o 
   0  -4  10        5.48        3.48      1.91 o 
   1  -4  10        6.85       10.48      1.91 o 
   2  -4  10       27.59       29.53      2.29 o 
   3  -4  10        8.18       12.19      1.91 o 
   4  -4  10        6.02        8.43      1.38 o 
   5  -4  10        9.05        9.44      1.35 o 
   6  -4  10        1.06        1.51      1.19 o 
   7  -4  10        1.14        1.24      1.28 o 
   8  -4  10       13.17       14.97      1.68 o 
   9  -4  10        2.63        1.76      1.62 o 
  10  -4  10        2.41        2.33      2.33 o 
  -4  -3  10        6.19        7.00      1.75 o 
  -3  -3  10        1.05       -2.19      2.29 o 
  -2  -3  10       25.15       25.34      2.38 o 
  -1  -3  10        2.22        4.29      1.91 o 
   0  -3  10        6.73        7.20      1.24 o 
   1  -3  10        5.94        5.72      1.81 o 
   2  -3  10       25.29       23.25      2.10 o 
   3  -3  10        3.22        2.95      1.71 o 
   4  -3  10        0.03       -0.05      1.15 o 
   5  -3  10       20.61       23.48      4.91 o 
   6  -3  10        5.85        5.30      4.00 o 
   7  -3  10       12.46        7.97      1.38 o 
   8  -3  10       10.73       10.18      1.58 o 
   9  -3  10        8.69        8.82      2.57 o 
  10  -3  10        5.78        5.88      1.65 o 
  -5  -2  10        2.61        3.19      1.68 o 
  -4  -2  10       20.26       24.10      4.43 o 
  -3  -2  10       41.20       45.16      2.86 o 
  -2  -2  10        0.69       -1.91      1.91 o 
  -1  -2  10       46.92       51.16      2.57 o 
   0  -2  10        1.19        1.81      1.21 o 
   1  -2  10        9.71       11.72      1.81 o 
   2  -2  10       28.85       21.05      2.00 o 
   3  -2  10       32.10       30.87      2.29 o 
   4  -2  10        3.97        0.65      1.18 o 
   5  -2  10       34.96       38.12      1.91 o 
   6  -2  10       45.50       42.57      1.91 o 
   7  -2  10       33.13       31.51      1.95 o 
   8  -2  10        0.50        1.34      1.31 o 
   9  -2  10       15.20       15.64      1.78 o 
  10  -2  10        5.13        5.76      1.72 o 
  -5  -1  10        8.95       11.87      1.68 o 
  -4  -1  10        1.79        4.09      3.14 o 
  -3  -1  10       43.14       43.92      2.67 o 
  -2  -1  10        2.83        2.29      1.81 o 
  -1  -1  10       33.57       35.15      2.19 o 
   0  -1  10       65.15       58.17      1.82 o 
   1  -1  10        1.07       -0.67      1.62 o 
   2  -1  10        8.26       10.67      1.81 o 
   3  -1  10       45.27       46.01      2.29 o 
   4  -1  10        1.21        1.67      2.24 o 
   5  -1  10       27.57       23.65      1.48 o 
   6  -1  10        3.51        4.50      1.24 o 
   7  -1  10       30.14       28.63      1.62 o 
   8  -1  10        6.73        6.45      1.38 o 
   9  -1  10        0.07        0.52      1.41 o 
  10  -1  10        7.50       10.52      1.78 o 
  11  -1  10       14.59       14.16      1.85 o 
  -5   0  10        5.13       -1.32      8.81 o 
  -4   0  10        4.25        4.86      1.62 o 
  -3   0  10       71.46       68.97      3.14 o 
  -2   0  10       62.21       67.07      2.76 o 
  -1   0  10        0.05       -1.71      1.71 o 
   0   0  10      105.79      110.89      2.26 o 
   1   0  10       15.72       11.72      1.81 o 
   2   0  10      140.83      140.90      4.10 o 
   3   0  10        3.96        4.10      1.71 o 
   4   0  10       55.83       56.02      1.68 o 
   5   0  10        1.66        1.19      1.15 o 
   6   0  10       75.78       77.12      2.02 o 
   7   0  10        7.15        9.16      1.28 o 
   8   0  10        5.62        3.52      2.05 o 
   9   0  10        2.30        6.17      2.19 o 
  10   0  10       52.21       53.84      2.35 o 
  11   0  10        0.36        1.45      1.57 o 
  -5   1  10        0.72        0.21      1.58 o 
  -4   1  10        5.42        8.10      1.54 o 
  -3   1  10        8.61        8.57      2.10 o 
  -2   1  10       27.13       23.15      2.29 o 
  -1   1  10        0.39       -1.62      1.62 o 
   0   1  10       21.27       22.92      1.38 o 
   1   1  10        0.36        2.10      1.52 o 
   2   1  10       62.78       62.50      2.48 o 
   3   1  10        6.10        2.57      1.71 o 
   4   1  10        3.36        3.93      1.52 o 
   5   1  10       27.33       26.84      1.45 o 
   6   1  10       27.07       26.76      1.51 o 
   7   1  10       29.70       29.08      1.58 o 
   8   1  10       25.91       24.86      2.95 o 
   9   1  10        5.65        3.26      1.51 o 
  10   1  10        3.38        6.00      1.68 o 
  11   1  10       18.37       17.87      2.33 o 
  -5   2  10       17.39       17.36      1.82 o 
  -4   2  10       26.70       28.46      1.89 o 
  -3   2  10        6.21        6.48      2.19 o 
  -2   2  10       26.89       22.67      2.29 o 
  -1   2  10        7.01        4.86      1.81 o 
   0   2  10        0.12       -0.10      1.18 o 
   1   2  10       12.71       13.91      1.91 o 
   2   2  10       23.31       24.39      2.00 o 
   3   2  10      116.12      113.08      3.43 o 
   4   2  10       13.25       11.01      1.48 o 
   5   2  10        2.33        2.76      1.21 o 
   6   2  10        7.06        4.39      3.14 o 
   7   2  10        4.83        5.65      1.28 o 
   8   2  10       12.99        8.66      1.45 o 
   9   2  10       55.21       61.87      3.95 o 
  10   2  10        0.20       -2.14      2.14 o 
  11   2  10        2.44        2.76      1.78 o 
  -5   3  10        0.86        3.23      5.29 o 
  -4   3  10        1.32        2.95      1.55 o 
  -3   3  10        1.89        1.43      2.00 o 
  -2   3  10       10.78       12.10      2.00 o 
  -1   3  10        0.17        0.76      1.71 o 
   0   3  10        0.08       -0.33      1.48 o 
   1   3  10        7.53        5.91      1.71 o 
   2   3  10        0.34       -0.10      1.62 o 
   3   3  10       15.54        9.81      2.00 o 
   4   3  10        7.93       12.61      1.24 o 
   5   3  10       15.65       16.99      1.35 o 
   6   3  10        0.40       -0.14      1.21 o 
   7   3  10        3.34        5.40      1.31 o 
   8   3  10        6.79        5.24      1.41 o 
   9   3  10        3.72        5.66      1.48 o 
  10   3  10       11.91       13.80      2.29 o 
  -4   4  10        1.14        2.26      1.58 o 
  -3   4  10       71.89       78.98      3.43 o 
  -2   4  10       14.74       15.72      2.19 o 
  -1   4  10       63.52       73.07      2.95 o 
   0   4  10       19.54       21.17      1.51 o 
   1   4  10       92.09       92.70      3.05 o 
   2   4  10        2.88        5.24      1.71 o 
   3   4  10       17.15       16.96      2.00 o 
   4   4  10       15.84       23.34      7.43 o 
   5   4  10        0.31       -0.81      1.76 o 
   6   4  10        0.00        2.81      1.71 o 
   7   4  10        0.30       -0.27      1.31 o 
   8   4  10       36.41       33.07      2.24 o 
   9   4  10        0.27        1.96      2.57 o 
  10   4  10        3.37        4.61      2.19 o 
  -4   5  10        0.38        1.55      1.65 o 
  -3   5  10       37.30       36.87      3.14 o 
  -2   5  10        4.51        4.67      2.19 o 
  -1   5  10        3.71        2.95      2.10 o 
   0   5  10       44.28       49.91      3.14 o 
   1   5  10        4.20        5.53      1.81 o 
   2   5  10        4.99       -0.10      1.91 o 
   3   5  10        3.42        8.19      1.81 o 
   4   5  10        7.91        7.78      1.28 o 
   5   5  10        9.52       12.19      1.81 o 
   6   5  10       19.30       16.20      1.51 o 
   7   5  10        0.65       -0.48      1.35 o 
   8   5  10       13.56       16.27      1.65 o 
   9   5  10        0.63        9.05      3.95 o 
  10   5  10       30.67       33.67      2.22 o 
  -3   6  10        8.26        9.43      2.38 o 
  -2   6  10        0.36        2.86      2.10 o 
  -1   6  10       33.18       36.20      2.67 o 
   0   6  10        7.09        4.62      1.41 o 
   1   6  10        0.48       -1.91      1.91 o 
   2   6  10        9.40        8.10      2.00 o 
   3   6  10        1.12        0.19      1.71 o 
   4   6  10        1.30        2.91      2.14 o 
   5   6  10       18.74       22.04      4.24 o 
   6   6  10        0.21       -1.37      1.37 o 
   7   6  10       12.74       17.14      1.67 o 
   8   6  10        1.56       -1.14      2.43 o 
   9   6  10        8.93       13.61      1.89 o 
  -2   7  10       14.80       12.77      2.67 o 
  -1   7  10        0.88       -1.71      2.19 o 
   0   7  10        0.27       -2.43      2.43 o 
   1   7  10        2.04        2.57      2.00 o 
   2   7  10        4.77        4.19      2.10 o 
   3   7  10        1.59        2.48      1.81 o 
   4   7  10        0.08       -0.62      1.35 o 
   5   7  10       62.47       70.23      2.29 o 
   6   7  10       25.27       29.63      1.89 o 
   7   7  10        2.67        1.71      1.62 o 
   8   7  10        4.25        7.55      1.68 o 
  -1   8  10        0.83        4.57      2.19 o 
   0   8  10        1.08        1.48      3.10 o 
   1   8  10        0.34       -1.33      2.19 o 
   2   8  10        5.70        6.76      2.29 o 
   3   8  10        5.89       13.34      2.19 o 
   4   8  10        8.34        8.69      1.95 o 
   5   8  10        0.39        0.84      1.58 o 
   6   8  10       20.12       30.58      5.81 o 
   7   8  10        0.37        4.70      3.67 o 
   1   9  10       37.18       41.92      3.24 o 
   2   9  10       11.83       12.38      2.86 o 
   3   9  10        2.17        5.43      2.19 o 
   4   9  10        1.02        0.59      2.95 o 
   5   9  10        0.07        0.43      1.62 o 
   1  -7  11        0.22        1.24      2.29 o 
   2  -7  11       14.49       18.20      2.67 o 
   3  -7  11        0.05       -2.29      2.29 o 
   4  -7  11        0.04        0.86      2.29 o 
   5  -7  11        2.77       -0.19      2.43 o 
  -1  -6  11        5.21       -3.72      3.72 o 
   0  -6  11        1.68       -0.05      1.62 o 
   1  -6  11        1.86        1.52      2.19 o 
   2  -6  11        1.38        1.43      2.29 o 
   3  -6  11        5.20        7.53      2.29 o 
   4  -6  11        4.25        8.86      2.29 o 
   5  -6  11        4.10        3.05      2.86 o 
   6  -6  11        0.00       -0.19      1.55 o 
   7  -6  11        1.91        3.62      1.62 o 
  -2  -5  11        0.03        2.95      2.29 o 
  -1  -5  11        0.74        1.91      2.29 o 
   0  -5  11        6.02        9.74      1.62 o 
   1  -5  11        7.07       10.38      2.29 o 
   2  -5  11        0.80        0.38      2.00 o 
   3  -5  11        0.55        1.05      2.00 o 
   4  -5  11        4.00        3.52      2.10 o 
   5  -5  11        7.86        4.55      3.91 o 
   6  -5  11        0.30        2.24      1.55 o 
   7  -5  11        1.46        2.00      2.24 o 
   8  -5  11        6.37        7.59      1.75 o 
  -2  -4  11        0.11        1.71      2.29 o 
  -1  -4  11       32.82       29.34      2.86 o 
   0  -4  11        1.02        0.47      2.67 o 
   1  -4  11        0.94        0.86      2.00 o 
   2  -4  11        3.35        4.57      1.91 o 
   3  -4  11       23.39       20.86      2.38 o 
   4  -4  11        4.71        4.07      1.45 o 
   5  -4  11       42.54       42.82      3.14 o 
   6  -4  11       16.51       18.33      1.65 o 
   7  -4  11        2.36        3.94      1.58 o 
   8  -4  11        4.65        3.65      1.65 o 
   9  -4  11        0.02        0.57      1.68 o 
  -3  -3  11        5.31        7.24      2.38 o 
  -2  -3  11       52.66       55.73      3.33 o 
  -1  -3  11       10.00        6.48      2.29 o 
   0  -3  11        0.02        3.33      1.76 o 
   1  -3  11       10.76        8.76      2.10 o 
   2  -3  11        0.01        4.57      1.81 o 
   3  -3  11       51.05       50.68      2.57 o 
   4  -3  11       41.34       47.08      2.81 o 
   5  -3  11        8.10       10.58      1.48 o 
   6  -3  11        1.17        1.79      4.72 o 
   7  -3  11        0.07       -0.34      1.34 o 
   8  -3  11        4.94        8.70      3.24 o 
   9  -3  11        2.60       -0.91      1.65 o 
  -3  -2  11        1.04       -1.62      2.29 o 
  -2  -2  11        2.41        4.95      2.10 o 
  -1  -2  11        2.09        5.53      1.91 o 
   0  -2  11        8.08        7.70      1.41 o 
   1  -2  11       15.68       16.10      2.10 o 
   2  -2  11       13.34        8.96      1.91 o 
   3  -2  11       68.59       72.40      2.86 o 
   4  -2  11        0.52        1.29      1.52 o 
   5  -2  11        0.64        1.53      2.00 o 
   6  -2  11       89.94       99.76      2.36 o 
   7  -2  11       10.67       11.41      1.51 o 
   8  -2  11        4.15        5.82      3.05 o 
   9  -2  11        0.59        0.52      1.62 o 
  10  -2  11        4.50        5.49      3.14 o 
  -4  -1  11        1.63        2.99      1.64 o 
  -3  -1  11        0.31        0.67      2.19 o 
  -2  -1  11       21.32       24.10      2.48 o 
  -1  -1  11       33.93       34.87      2.48 o 
   0  -1  11       10.95       10.64      1.45 o 
   1  -1  11        5.86        3.91      1.81 o 
   2  -1  11        5.19        3.33      1.91 o 
   3  -1  11       91.34       92.98      3.14 o 
   4  -1  11        1.49        1.41      1.31 o 
   5  -1  11       47.88       51.08      1.89 o 
   6  -1  11       16.01       18.19      1.48 o 
   7  -1  11        9.35       10.92      1.55 o 
   8  -1  11        2.72        3.33      2.05 o 
   9  -1  11        5.16        5.61      1.58 o 
  10  -1  11        4.19        5.46      1.72 o 
  -4   0  11        2.52        4.79      1.58 o 
  -3   0  11        1.08        1.43      2.10 o 
  -2   0  11       17.38       17.72      2.67 o 
  -1   0  11        0.21        3.33      1.81 o 
   0   0  11        1.25        0.22      1.34 o 
   1   0  11        2.27        4.38      1.71 o 
   2   0  11        5.42        5.72      1.81 o 
   3   0  11        1.93        4.00      1.71 o 
   4   0  11        9.04       12.17      1.38 o 
   5   0  11        3.82        3.97      1.31 o 
   6   0  11        5.30        2.48      1.35 o 
   7   0  11       14.99       15.83      1.48 o 
   8   0  11        1.72        1.94      1.41 o 
   9   0  11       16.73       15.32      1.78 o 
  10   0  11        2.78        4.72      1.68 o 
  -4   1  11        0.07        0.36      1.54 o 
  -3   1  11        0.18        0.29      2.19 o 
  -2   1  11       22.06       18.39      2.48 o 
  -1   1  11       51.65       50.40      2.86 o 
   0   1  11        0.03        2.35      1.27 o 
   1   1  11       10.12       13.72      1.91 o 
   2   1  11       10.30       10.10      2.00 o 
   3   1  11        0.10        0.76      1.71 o 
   4   1  11        0.68        1.79      1.24 o 
   5   1  11       16.69       16.87      1.45 o 
   6   1  11       16.51       20.10      1.51 o 
   7   1  11       10.10        8.87      1.45 o 
   8   1  11        1.06        1.61      1.38 o 
   9   1  11       43.08       40.98      2.72 o 
  10   1  11       18.52       20.15      2.57 o 
  -4   2  11        2.43        1.44      1.65 o 
  -3   2  11        9.22        8.67      2.57 o 
  -2   2  11        5.71        6.19      2.19 o 
  -1   2  11       22.16       23.34      2.38 o 
   0   2  11       11.76       14.03      1.35 o 
   1   2  11        4.98        6.00      1.81 o 
   2   2  11       38.51       34.87      2.38 o 
   3   2  11        3.32        4.00      1.81 o 
   4   2  11        4.74        3.72      1.62 o 
   5   2  11       60.74       62.52      2.67 o 
   6   2  11        6.62        8.82      2.10 o 
   7   2  11        1.32        1.48      1.35 o 
   8   2  11        8.18        9.10      1.51 o 
   9   2  11       11.27        8.09      1.72 o 
  10   2  11        5.31        5.61      1.72 o 
  -3   3  11       22.06       22.01      2.67 o 
  -2   3  11       24.91       26.96      2.67 o 
  -1   3  11       13.62       10.67      2.10 o 
   0   3  11        8.31       12.10      1.67 o 
   1   3  11        0.40        2.19      1.81 o 
   2   3  11       15.36       14.10      2.10 o 
   3   3  11        9.47        8.96      1.81 o 
   4   3  11        0.03        2.50      1.43 o 
   5   3  11        0.59        1.63      1.29 o 
   6   3  11        3.20       -1.83      4.53 o 
   7   3  11       21.56       24.61      3.81 o 
   8   3  11        1.06       -0.50      1.62 o 
   9   3  11        0.85        0.86      2.29 o 
  10   3  11        0.01        0.39      2.62 o 
  -3   4  11        0.56       -2.38      2.38 o 
  -2   4  11        6.84        9.24      2.38 o 
  -1   4  11        0.59       -1.33      2.00 o 
   0   4  11        9.35        7.13      3.29 o 
   1   4  11        0.41        0.95      1.91 o 
   2   4  11        1.10       -0.19      1.91 o 
   3   4  11        1.15        1.33      1.81 o 
   4   4  11       44.67       43.32      1.82 o 
   5   4  11       12.98       15.04      1.48 o 
   6   4  11        1.91        4.34      1.52 o 
   7   4  11       12.56       19.58      1.62 o 
   8   4  11        0.00       -1.55      1.55 o 
   9   4  11        0.00        1.19      1.76 o 
  -2   5  11       17.99       18.96      2.76 o 
  -1   5  11       15.46       16.77      2.57 o 
   0   5  11        4.52        8.52      4.05 o 
   1   5  11        0.18        0.38      1.91 o 
   2   5  11        2.24        1.05      2.00 o 
   3   5  11        4.46        8.96      1.91 o 
   4   5  11       16.58       17.13      1.81 o 
   5   5  11       38.20       57.73     11.48 o 
   6   5  11        3.12        3.29      1.41 o 
   7   5  11        2.24        1.63      1.58 o 
   8   5  11        1.14        2.81      1.58 o 
   9   5  11       11.03       16.85      1.82 o 
  -2   6  11        0.00       -2.19      2.19 o 
  -1   6  11        7.31       -1.43      2.48 o 
   0   6  11        2.17        0.21      1.58 o 
   1   6  11        0.36       -1.24      2.10 o 
   2   6  11        0.54       -0.95      1.91 o 
   3   6  11       16.82        9.43      2.48 o 
   4   6  11        3.02        2.32      1.45 o 
   5   6  11       19.64       22.29      1.78 o 
   6   6  11        8.86        9.74      1.68 o 
   7   6  11        2.35        0.78      1.65 o 
   8   6  11        3.10        5.45      1.68 o 
  -1   7  11        7.55        7.62      2.57 o 
   0   7  11        0.64        3.10      1.55 o 
   1   7  11       19.18       23.91      2.76 o 
   2   7  11       37.94       40.01      3.14 o 
   3   7  11        1.19        3.72      2.19 o 
   4   7  11        9.70       12.86      1.65 o 
   5   7  11       36.97       40.09      2.24 o 
   6   7  11        1.67        3.86      2.19 o 
   7   7  11        0.42       -0.28      2.81 o 
   1   8  11        8.87       10.38      2.67 o 
   2   8  11       23.38       32.11      2.95 o 
   3   8  11       17.60       14.00      2.76 o 
   4   8  11        1.76        0.76      1.62 o 
   5   8  11        0.02       -0.05      2.62 o 
   1  -5  12        1.23        0.10      2.29 o 
   2  -5  12        2.99        6.00      2.19 o 
   3  -5  12       10.46       16.86      2.67 o 
   4  -5  12       44.74       51.44      3.24 o 
   5  -5  12       24.90       29.91      2.15 o 
   6  -5  12       21.08       28.78      2.09 o 
   0  -4  12        4.02        5.27      1.72 o 
   1  -4  12        2.16        2.95      2.19 o 
   2  -4  12        2.36        5.91      2.29 o 
   3  -4  12        4.34        8.48      2.19 o 
   4  -4  12        2.44        3.38      1.62 o 
   5  -4  12        5.34        6.24      1.68 o 
   6  -4  12       18.72       20.63      1.89 o 
   7  -4  12        2.54        1.43      2.19 o 
  -1  -3  12       10.15        9.05      2.67 o 
   0  -3  12        0.00        1.43      1.71 o 
   1  -3  12        0.16       -1.71      2.29 o 
   2  -3  12        3.45        5.43      2.10 o 
   3  -3  12        0.86       -1.43      2.10 o 
   4  -3  12        0.02       -4.33      6.24 o 
   5  -3  12       25.59       27.36      1.99 o 
   6  -3  12        1.50       -0.59      1.65 o 
   7  -3  12        0.08        0.14      2.19 o 
   8  -3  12        0.16        2.75      1.76 o 
  -2  -2  12        5.81        5.14      2.48 o 
  -1  -2  12       28.21       32.58      2.95 o 
   0  -2  12        1.83        1.95      1.55 o 
   1  -2  12        0.39       -2.10      2.10 o 
   2  -2  12       11.29       11.91      2.10 o 
   3  -2  12        7.31        8.00      2.10 o 
   4  -2  12       11.98       10.06      1.58 o 
   5  -2  12       15.43       19.38      1.72 o 
   6  -2  12        7.05        8.05      1.62 o 
   7  -2  12        0.00        0.24      1.55 o 
   8  -2  12        0.04       -0.91      1.62 o 
   9  -2  12        3.05        6.14      1.82 o 
  -2  -1  12        0.53        1.05      2.19 o 
  -1  -1  12        2.13        0.76      2.29 o 
   0  -1  12       23.53       26.01      1.78 o 
   1  -1  12        1.86        7.62      1.81 o 
   2  -1  12       22.60       28.87      2.29 o 
   3  -1  12       25.30       22.77      2.48 o 
   4  -1  12        9.35        7.50      2.24 o 
   5  -1  12        5.35        5.95      1.51 o 
   6  -1  12       13.68       16.87      1.65 o 
   7  -1  12        1.37        1.28      1.51 o 
   8  -1  12       12.36       15.40      2.43 o 
   9  -1  12        3.48        4.86      1.68 o 
  -2   0  12        2.03        4.48      2.19 o 
  -1   0  12        0.38        1.24      2.10 o 
   0   0  12       18.72       18.75      1.91 o 
   1   0  12       19.23       22.29      2.29 o 
   2   0  12        1.33        3.14      1.91 o 
   3   0  12        0.01       -1.91      1.91 o 
   4   0  12       21.90       24.99      4.14 o 
   5   0  12        9.90        8.40      1.51 o 
   6   0  12       43.12       44.73      1.99 o 
   7   0  12        0.38        0.00      1.55 o 
   8   0  12        1.90        1.76      1.55 o 
   9   0  12       15.13       11.82      1.89 o 
  -2   1  12       27.67       34.49      2.86 o 
  -1   1  12        0.09        0.10      2.19 o 
   0   1  12       34.96       32.84      9.29 o 
   1   1  12        4.11        2.76      2.00 o 
   2   1  12        3.79        4.10      1.91 o 
   3   1  12       11.67       11.34      2.00 o 
   4   1  12        0.35        0.25      1.31 o 
   5   1  12        0.01       -0.71      1.95 o 
   6   1  12        0.35        0.81      1.35 o 
   7   1  12        1.46        4.05      1.55 o 
   8   1  12        0.64       -1.00      2.52 o 
   9   1  12        0.72        1.57      2.19 o 
  -2   2  12        0.61       -0.57      2.38 o 
  -1   2  12        0.01       -2.10      2.19 o 
   0   2  12        0.01        4.00      2.19 o 
   1   2  12       11.32       13.72      2.10 o 
   2   2  12        2.02        2.48      2.00 o 
   3   2  12        7.17        6.67      2.10 o 
   4   2  12        1.21        1.95      1.38 o 
   5   2  12        2.17        2.14      1.41 o 
   6   2  12        0.63       -0.87      1.38 o 
   7   2  12        3.90        4.72      1.55 o 
   8   2  12        0.09        1.71      1.95 o 
   9   2  12       15.99       15.32      1.95 o 
  -2   3  12       10.16       11.15      2.48 o 
  -1   3  12       39.13       40.68      2.95 o 
   0   3  12        0.34       -0.37      1.51 o 
   1   3  12        3.68        7.72      2.00 o 
   2   3  12        3.37        5.43      2.00 o 
   3   3  12        5.23        4.19      2.00 o 
   4   3  12        2.72        1.68      2.48 o 
   5   3  12       16.28       20.19      1.61 o 
   6   3  12        0.07        0.71      1.48 o 
   7   3  12       14.08       14.01      2.86 o 
   8   3  12        1.10       -0.48      1.62 o 
   9   3  12        0.55       -0.24      1.95 o 
  -1   4  12        4.16        5.91      2.29 o 
   0   4  12        0.89        2.83      1.48 o 
   1   4  12       42.97       36.30      3.52 o 
   2   4  12        3.00        2.00      2.19 o 
   3   4  12        2.38        1.91      2.10 o 
   4   4  12        0.43       -1.26      1.51 o 
   5   4  12        3.93        7.20      1.67 o 
   6   4  12        5.84        7.56      1.62 o 
   7   4  12        0.63        0.10      1.91 o 
   8   4  12        1.41        2.43      1.68 o 
   0   5  12        6.93        5.10      1.76 o 
   1   5  12        5.42        3.91      2.38 o 
   2   5  12        2.04        0.95      2.19 o 
   3   5  12        0.01        2.29      2.00 o 
   4   5  12        0.00        2.86      2.24 o 
   5   5  12        5.79        3.59      1.68 o 
   6   5  12       12.85       14.51      3.43 o 
   7   5  12        5.96        7.57      3.24 o 
   8   5  12        5.95        7.63      1.78 o 
   1   6  12        0.09        1.52      2.19 o 
   2   6  12       18.04       28.20      2.86 o 
   3   6  12        1.10       -2.10      2.38 o 
   4   6  12        2.68       10.67      1.58 o 
   5   6  12        4.10        1.72      1.65 o 
   6   6  12        1.96        3.59      1.65 o 
   7   6  12        5.05        4.33      1.68 o 
   3   7  12        0.42       -2.57      2.57 o 
   4   7  12        0.08        0.38      1.68 o 
   2  -3  13       26.17       24.86      3.05 o 
   3  -3  13       28.67       36.68      2.95 o 
   4  -3  13        0.97        0.53      1.58 o 
   5  -3  13        9.28       10.73      1.68 o 
   6  -3  13        0.44       -0.38      1.68 o 
   1  -2  13        1.32        5.43      2.29 o 
   2  -2  13        3.00        2.38      2.48 o 
   3  -2  13        2.97        1.24      2.38 o 
   4  -2  13        4.44        3.86      3.24 o 
   5  -2  13        3.73        3.76      1.68 o 
   6  -2  13        0.15        2.69      1.58 o 
   7  -2  13       12.70       18.82      1.82 o 
   0  -1  13       22.36       31.90      2.02 o 
   1  -1  13        0.39        1.81      2.19 o 
   2  -1  13        4.62        5.72      2.48 o 
   3  -1  13        4.41        5.14      2.29 o 
   4  -1  13        9.77       11.92      1.68 o 
   5  -1  13        0.73       -0.71      4.10 o 
   6  -1  13        0.54       -0.94      1.58 o 
   7  -1  13        7.21        5.70      2.10 o 
   0   0  13        0.10        1.47      2.05 o 
   1   0  13        0.67        1.14      2.29 o 
   2   0  13        0.77        4.48      2.10 o 
   3   0  13        3.37        3.81      2.38 o 
   4   0  13        0.04       -0.29      1.51 o 
   5   0  13       41.74       52.52      2.57 o 
   6   0  13        1.61        4.76      1.55 o 
   7   0  13        0.09        1.71      2.62 o 
   8   0  13        0.78        0.10      1.61 o 
   0   1  13        0.63        2.86      1.58 o 
   1   1  13        3.30        2.29      2.19 o 
   2   1  13        5.05        4.57      2.29 o 
   3   1  13       19.11       21.72      2.67 o 
   4   1  13        0.26        0.98      1.58 o 
   5   1  13       14.12       18.69      3.38 o 
   6   1  13       12.46        4.90      2.62 o 
   7   1  13        1.44       -0.10      1.62 o 
   8   1  13        2.22       -3.31      7.81 o 
   0   2  13        0.82        0.29      1.62 o 
   1   2  13        7.58        6.67      2.48 o 
   2   2  13       32.56       37.54      3.05 o 
   3   2  13        2.08        1.91      2.29 o 
   4   2  13       50.56       56.42      2.26 o 
   5   2  13        0.31        0.71      1.58 o 
   6   2  13        4.86        5.10      1.65 o 
   7   2  13        6.91        6.07      3.48 o 
   1   3  13        6.28        9.43      2.19 o 
   2   3  13        0.14       -2.76      2.76 o 
   3   3  13        3.86        4.00      2.19 o 
   4   3  13        2.89        1.97      1.62 o 
   5   3  13       36.12       41.17      4.05 o 
   6   3  13       15.80       18.62      3.72 o 
   7   3  13        1.47        3.10      1.62 o 
   1   4  13        3.53        1.81      2.48 o 
   2   4  13        0.11        0.38      2.29 o 
   3   4  13       13.92       14.10      2.57 o 
   4   4  13        0.55       -1.19      2.19 o 
   5   4  13       11.13       12.73      1.85 o 
   6   4  13        3.89        3.39      1.78 o 
   3   5  13       11.37       16.39      2.48 o 
   4   5  13        0.00       -0.50      1.72 o 
   5   5  13        0.48        0.19      2.10 o 
                                                 
